# Supplementary material for: SNP discovery of Korean short day onion inbred lines using double digest restriction site-associated DNA sequencing
Source: PLoS One. 2018 Aug 7;13(8):e0201229. doi: 10.1371/journal.pone.0201229 (PMC6080773; doi:10.1371/journal.pone.0201229)
Supplement: S1 Table — (XLSX) [file pone.0201229.s001.xlsx]

## Sheet: Sheet1
S1 Table. List of the 192 Korean onion inbred accessions, sample codes, sample types, resource, and locations assigned in this study.
S.No	Sample code	Sample type	Cultivation	Resources	Location
1	NH001	Inbred lines	Short day	Nonghyup Seed	Korea
2	NH002	Inbred lines	Short day	Nonghyup Seed	Korea
3	NH003	Inbred lines	Short day	Nonghyup Seed	Korea
4	NH004	Inbred lines	Short day	Nonghyup Seed	Korea
5	NH006	Inbred lines	Short day	Nonghyup Seed	Korea
6	NH008	Inbred lines	Short day	Nonghyup Seed	Korea
7	NH010	Inbred lines	Short day	Nonghyup Seed	Korea
8	NH013	Inbred lines	Short day	Nonghyup Seed	Korea
9	NH014	Inbred lines	Short day	Nonghyup Seed	Korea
10	NH015	Inbred lines	Short day	Nonghyup Seed	Korea
11	NH017	Inbred lines	Short day	Nonghyup Seed	Korea
12	NH019	Inbred lines	Short day	Nonghyup Seed	Korea
13	NH020	Inbred lines	Short day	Nonghyup Seed	Korea
14	NH021	Inbred lines	Short day	Nonghyup Seed	Korea
15	NH022	Inbred lines	Short day	Nonghyup Seed	Korea
16	NH023	Inbred lines	Short day	Nonghyup Seed	Korea
17	NH024	Inbred lines	Short day	Nonghyup Seed	Korea
18	NH025	Inbred lines	Short day	Nonghyup Seed	Korea
19	NH027	Inbred lines	Short day	Nonghyup Seed	Korea
20	NH028	Inbred lines	Short day	Nonghyup Seed	Korea
21	NH029	Inbred lines	Short day	Nonghyup Seed	Korea
22	NH031	Inbred lines	Short day	Nonghyup Seed	Korea
23	NH032	Inbred lines	Short day	Nonghyup Seed	Korea
24	NH034	Inbred lines	Short day	Nonghyup Seed	Korea
25	NH036	Inbred lines	Short day	Nonghyup Seed	Korea
26	NH037	Inbred lines	Short day	Nonghyup Seed	Korea
27	NH038	Inbred lines	Short day	Nonghyup Seed	Korea
28	NH039	Inbred lines	Short day	Nonghyup Seed	Korea
29	NH040	Inbred lines	Short day	Nonghyup Seed	Korea
30	NH042	Inbred lines	Short day	Nonghyup Seed	Korea
31	NH043	Inbred lines	Short day	Nonghyup Seed	Korea
32	NH044	Inbred lines	Short day	Nonghyup Seed	Korea
33	NH046	Inbred lines	Short day	Nonghyup Seed	Korea
34	NH048	Inbred lines	Short day	Nonghyup Seed	Korea
35	NH049	Inbred lines	Short day	Nonghyup Seed	Korea
36	NH051	Inbred lines	Short day	Nonghyup Seed	Korea
37	NH052	Inbred lines	Short day	Nonghyup Seed	Korea
38	NH053	Inbred lines	Short day	Nonghyup Seed	Korea
39	NH054	Inbred lines	Short day	Nonghyup Seed	Korea
40	NH055	Inbred lines	Short day	Nonghyup Seed	Korea
41	B001	Inbred lines	Short day	Bio Energy Crop Research Institute	Korea
42	B002	Inbred lines	Short day	Bio Energy Crop Research Institute	Korea
43	B003	Inbred lines	Short day	Bio Energy Crop Research Institute	Korea
44	B004	Inbred lines	Short day	Bio Energy Crop Research Institute	Korea
45	B005	Inbred lines	Short day	Bio Energy Crop Research Institute	Korea
46	B006	Inbred lines	Short day	Bio Energy Crop Research Institute	Korea
47	B008	Inbred lines	Short day	Bio Energy Crop Research Institute	Korea
48	B009	Inbred lines	Short day	Bio Energy Crop Research Institute	Korea
49	B010	Inbred lines	Short day	Bio Energy Crop Research Institute	Korea
50	B011	Inbred lines	Short day	Bio Energy Crop Research Institute	Korea
51	B013	Inbred lines	Short day	Bio Energy Crop Research Institute	Korea
52	B015	Inbred lines	Short day	Bio Energy Crop Research Institute	Korea
53	B016	Inbred lines	Short day	Bio Energy Crop Research Institute	Korea
54	B017	Inbred lines	Short day	Bio Energy Crop Research Institute	Korea
55	B018	Inbred lines	Short day	Bio Energy Crop Research Institute	Korea
56	B019	Inbred lines	Short day	Bio Energy Crop Research Institute	Korea
57	B020	Inbred lines	Short day	Bio Energy Crop Research Institute	Korea
58	B021	Inbred lines	Short day	Bio Energy Crop Research Institute	Korea
59	B022	Inbred lines	Short day	Bio Energy Crop Research Institute	Korea
60	B023	Inbred lines	Short day	Bio Energy Crop Research Institute	Korea
61	B024	Inbred lines	Short day	Bio Energy Crop Research Institute	Korea
62	B025	Inbred lines	Short day	Bio Energy Crop Research Institute	Korea
63	B026	Inbred lines	Short day	Bio Energy Crop Research Institute	Korea
64	B028	Inbred lines	Short day	Bio Energy Crop Research Institute	Korea
65	B031	Inbred lines	Short day	Bio Energy Crop Research Institute	Korea
66	B034	Inbred lines	Short day	Bio Energy Crop Research Institute	Korea
67	B036	Inbred lines	Short day	Bio Energy Crop Research Institute	Korea
68	B038	Inbred lines	Short day	Bio Energy Crop Research Institute	Korea
69	B039	Inbred lines	Short day	Bio Energy Crop Research Institute	Korea
70	B040	Inbred lines	Short day	Bio Energy Crop Research Institute	Korea
71	B041	Inbred lines	Short day	Bio Energy Crop Research Institute	Korea
72	B042	Inbred lines	Short day	Bio Energy Crop Research Institute	Korea
73	B043	Inbred lines	Short day	Bio Energy Crop Research Institute	Korea
74	B044	Inbred lines	Short day	Bio Energy Crop Research Institute	Korea
75	B045	Inbred lines	Short day	Bio Energy Crop Research Institute	Korea
76	B046	Inbred lines	Short day	Bio Energy Crop Research Institute	Korea
77	B047	Inbred lines	Short day	Bio Energy Crop Research Institute	Korea
78	B049	Inbred lines	Short day	Bio Energy Crop Research Institute	Korea
79	B053	Inbred lines	Short day	Bio Energy Crop Research Institute	Korea
80	CNH001	Inbred lines	Short day	Changnyeong Onion Research Institute	Korea
81	CNH003	Inbred lines	Short day	Changnyeong Onion Research Institute	Korea
82	CNH005	Inbred lines	Short day	Changnyeong Onion Research Institute	Korea
83	CNH007	Inbred lines	Short day	Changnyeong Onion Research Institute	Korea
84	CNH009	Inbred lines	Short day	Changnyeong Onion Research Institute	Korea
85	CNH010	Inbred lines	Short day	Changnyeong Onion Research Institute	Korea
86	CNH013	Inbred lines	Short day	Changnyeong Onion Research Institute	Korea
87	CNH017	Inbred lines	Short day	Changnyeong Onion Research Institute	Korea
88	CNH022	Inbred lines	Short day	Changnyeong Onion Research Institute	Korea
89	CNJ001	Inbred lines	Short day	Changnyeong Onion Research Institute	Korea
90	CNJ003	Inbred lines	Short day	Changnyeong Onion Research Institute	Korea
91	CNJ005	Inbred lines	Short day	Changnyeong Onion Research Institute	Korea
92	CNJ006	Inbred lines	Short day	Changnyeong Onion Research Institute	Korea
93	CNJ008W	Inbred lines	Short day	Changnyeong Onion Research Institute	Korea
94	CNJ008Y	Inbred lines	Short day	Changnyeong Onion Research Institute	Korea
95	CNJ009	Inbred lines	Short day	Changnyeong Onion Research Institute	Korea
96	CNJ011	Inbred lines	Short day	Changnyeong Onion Research Institute	Korea
97	CNJ012	Inbred lines	Short day	Changnyeong Onion Research Institute	Korea
98	CNJ014	Inbred lines	Short day	Changnyeong Onion Research Institute	Korea
99	CNJ015	Inbred lines	Short day	Changnyeong Onion Research Institute	Korea
100	CNJ017	Inbred lines	Short day	Changnyeong Onion Research Institute	Korea
101	CNJ020	Inbred lines	Short day	Changnyeong Onion Research Institute	Korea
102	CNJ023	Inbred lines	Short day	Changnyeong Onion Research Institute	Korea
103	CNJ024	Inbred lines	Short day	Changnyeong Onion Research Institute	Korea
104	CNJ025	Inbred lines	Short day	Changnyeong Onion Research Institute	Korea
105	CNJ027	Inbred lines	Short day	Changnyeong Onion Research Institute	Korea
106	CNJ028	Inbred lines	Short day	Changnyeong Onion Research Institute	Korea
107	CNJ030	Inbred lines	Short day	Changnyeong Onion Research Institute	Korea
108	CNJ034	Inbred lines	Short day	Changnyeong Onion Research Institute	Korea
109	CNJ037	Inbred lines	Short day	Changnyeong Onion Research Institute	Korea
110	CNJ038	Inbred lines	Short day	Changnyeong Onion Research Institute	Korea
111	CNJ039	Inbred lines	Short day	Changnyeong Onion Research Institute	Korea
112	CNJ040	Inbred lines	Short day	Changnyeong Onion Research Institute	Korea
113	CNJ042	Inbred lines	Short day	Changnyeong Onion Research Institute	Korea
114	CNJ043	Inbred lines	Short day	Changnyeong Onion Research Institute	Korea
115	CNJ044	Inbred lines	Short day	Changnyeong Onion Research Institute	Korea
116	NW001	Inbred lines	Short day	Nongwoo Seed	Korea
117	NW002	Inbred lines	Short day	Nongwoo Seed	Korea
118	NW003	Inbred lines	Short day	Nongwoo Seed	Korea
119	NW004	Inbred lines	Short day	Nongwoo Seed	Korea
120	NW005	Inbred lines	Short day	Nongwoo Seed	Korea
121	NW006	Inbred lines	Short day	Nongwoo Seed	Korea
122	NW007	Inbred lines	Short day	Nongwoo Seed	Korea
123	NW008	Inbred lines	Short day	Nongwoo Seed	Korea
124	NW009	Inbred lines	Short day	Nongwoo Seed	Korea
125	NW010	Inbred lines	Short day	Nongwoo Seed	Korea
126	NW011	Inbred lines	Short day	Nongwoo Seed	Korea
127	NW012	Inbred lines	Short day	Nongwoo Seed	Korea
128	NW013	Inbred lines	Short day	Nongwoo Seed	Korea
129	NW014	Inbred lines	Short day	Nongwoo Seed	Korea
130	NW015	Inbred lines	Short day	Nongwoo Seed	Korea
131	NW016	Inbred lines	Short day	Nongwoo Seed	Korea
132	NW017	Inbred lines	Short day	Nongwoo Seed	Korea
133	NW018	Inbred lines	Short day	Nongwoo Seed	Korea
134	NW019	Inbred lines	Short day	Nongwoo Seed	Korea
135	NW020	Inbred lines	Short day	Nongwoo Seed	Korea
136	NW037	Inbred lines	Short day	Nongwoo Seed	Korea
137	NW038	Inbred lines	Short day	Nongwoo Seed	Korea
138	NW039	Inbred lines	Short day	Nongwoo Seed	Korea
139	NW040	Inbred lines	Short day	Nongwoo Seed	Korea
140	NW041	Inbred lines	Short day	Nongwoo Seed	Korea
141	NW042	Inbred lines	Short day	Nongwoo Seed	Korea
142	NW043	Inbred lines	Short day	Nongwoo Seed	Korea
143	NW044	Inbred lines	Short day	Nongwoo Seed	Korea
144	NW045	Inbred lines	Short day	Nongwoo Seed	Korea
145	NW046	Inbred lines	Short day	Nongwoo Seed	Korea
146	NW047	Inbred lines	Short day	Nongwoo Seed	Korea
147	NW048	Inbred lines	Short day	Nongwoo Seed	Korea
148	NW049	Inbred lines	Short day	Nongwoo Seed	Korea
149	NW050	Inbred lines	Short day	Nongwoo Seed	Korea
150	NW051	Inbred lines	Short day	Nongwoo Seed	Korea
151	NW052	Inbred lines	Short day	Nongwoo Seed	Korea
152	NW101	Inbred lines	Short day	Nongwoo Seed	Korea
153	NW102	Inbred lines	Short day	Nongwoo Seed	Korea
154	NW103	Inbred lines	Short day	Nongwoo Seed	Korea
155	NW111	Inbred lines	Short day	Nongwoo Seed	Korea
156	NW112	Inbred lines	Short day	Nongwoo Seed	Korea
157	NW113	Inbred lines	Short day	Nongwoo Seed	Korea
158	NW114	Inbred lines	Short day	Nongwoo Seed	Korea
159	NW115	Inbred lines	Short day	Nongwoo Seed	Korea
160	NW116	Inbred lines	Short day	Nongwoo Seed	Korea
161	NW117	Inbred lines	Short day	Nongwoo Seed	Korea
162	NW118	Inbred lines	Short day	Nongwoo Seed	Korea
163	NW119	Inbred lines	Short day	Nongwoo Seed	Korea
164	NW120	Inbred lines	Short day	Nongwoo Seed	Korea
165	NW121	Inbred lines	Short day	Nongwoo Seed	Korea
166	NW122	Inbred lines	Short day	Nongwoo Seed	Korea
167	NW123	Inbred lines	Short day	Nongwoo Seed	Korea
168	NW124	Inbred lines	Short day	Nongwoo Seed	Korea
169	NW125	Inbred lines	Short day	Nongwoo Seed	Korea
170	NW126	Inbred lines	Short day	Nongwoo Seed	Korea
171	NW129	Inbred lines	Short day	Nongwoo Seed	Korea
172	NW130	Inbred lines	Short day	Nongwoo Seed	Korea
173	NW131	Inbred lines	Short day	Nongwoo Seed	Korea
174	NW132	Inbred lines	Short day	Nongwoo Seed	Korea
175	NW133	Inbred lines	Short day	Nongwoo Seed	Korea
176	NW134	Inbred lines	Short day	Nongwoo Seed	Korea
177	NW135	Inbred lines	Short day	Nongwoo Seed	Korea
178	NW136	Inbred lines	Short day	Nongwoo Seed	Korea
179	NW137	Inbred lines	Short day	Nongwoo Seed	Korea
180	NW138	Inbred lines	Short day	Nongwoo Seed	Korea
181	NW144	Inbred lines	Short day	Nongwoo Seed	Korea
182	NW145	Inbred lines	Short day	Nongwoo Seed	Korea
183	NW146	Inbred lines	Short day	Nongwoo Seed	Korea
184	NW147	Inbred lines	Short day	Nongwoo Seed	Korea
185	NW148	Inbred lines	Short day	Nongwoo Seed	Korea
186	NW149	Inbred lines	Short day	Nongwoo Seed	Korea
187	NW150	Inbred lines	Short day	Nongwoo Seed	Korea
188	NW151	Inbred lines	Short day	Nongwoo Seed	Korea
189	NW152	Inbred lines	Short day	Nongwoo Seed	Korea
190	NW153	Inbred lines	Short day	Nongwoo Seed	Korea
191	NW154	Inbred lines	Short day	Nongwoo Seed	Korea
192	NW155	Inbred lines	Short day	Nongwoo Seed	Korea
