# Supplementary material for: SNP discovery of Korean short day onion inbred lines using double digest restriction site-associated DNA sequencing
Source: PLoS One. 2018 Aug 7;13(8):e0201229. doi: 10.1371/journal.pone.0201229 (PMC6080773; doi:10.1371/journal.pone.0201229)
Supplement: S2 Table — (XLSX) [file pone.0201229.s002.xlsx]

## Sheet: Sheet1
S2 Table. List of 1,904 SNPs identified in Korean onion inbreds.
Scaffolds	SNP	Position	B001	B002	B003	B004	B005	B006	B008	B009	B010	B011	B013	B015	B016	B017	B018	B019	B020	B021	B022	B023	B024	B025	B026	B028	B031	B034	B036	B038	B039	B040	B041	B042	B043	B044	B045	B046	B047	B049	B053	CNH001	CNH003	CNH005	CNH007	CNH009	CNH010	CNH013	CNH017
scaffold00001	A	94	N	G	G	G	N	G	G	G	N	G	R	N	G	G	N	G	G	G	R	G	G	G	G	G	G	G	G	N	N	G	N	G	R	G	N	G	N	G	G	N	N	N	G	A	N	G	N
scaffold00001	T	107	N	C	C	Y	N	C	Y	C	N	C	N	N	C	C	N	T	C	T	C	Y	C	C	Y	C	T	C	C	N	N	C	N	C	T	C	N	Y	N	Y	C	N	N	N	Y	C	N	Y	N
scaffold00001	A	109	N	G	G	R	N	G	A	G	N	G	N	N	G	G	N	A	G	A	G	R	G	G	G	A	A	G	G	N	N	A	N	G	G	G	N	R	A	R	G	N	N	N	R	G	N	A	N
scaffold00001	A	118	N	A	A	R	N	R	G	G	N	A	N	N	A	G	N	G	A	G	R	G	G	G	G	G	A	A	A	N	N	G	N	A	A	A	N	R	G	G	A	N	N	N	R	A	N	G	N
scaffold00001	T	125	N	A	A	W	N	A	A	A	T	A	N	N	A	W	N	A	T	T	W	A	A	A	A	A	A	A	T	N	N	A	N	A	A	T	N	A	A	W	T	N	N	N	A	A	N	A	N
scaffold00001	T	127	N	C	C	C	N	T	C	C	C	C	N	N	C	Y	N	T	C	C	Y	Y	T	T	Y	C	C	C	C	N	N	C	N	C	C	C	N	C	C	C	C	N	N	N	Y	N	N	C	N
scaffold00001	T	140	N	C	T	C	C	C	Y	C	C	C	Y	C	C	C	C	C	C	C	C	C	Y	C	C	C	C	C	C	N	C	C	C	C	C	C	N	C	C	Y	C	N	N	N	C	N	N	C	C
scaffold00001	A	163	N	A	N	R	A	G	G	G	A	G	R	R	A	A	N	G	A	A	A	G	G	G	R	R	N	A	R	R	R	G	G	A	A	A	N	R	G	A	N	N	N	A	G	N	N	G	R
scaffold00001	A	190	N	C	N	C	C	C	C	N	C	C	C	C	C	N	C	N	N	C	C	C	C	C	C	C	N	A	C	M	C	C	C	C	C	C	N	C	C	C	N	N	N	C	C	N	N	C	C
scaffold00001	A	215	N	G	N	G	G	G	G	N	G	R	G	G	G	G	R	N	N	G	R	G	R	G	G	G	N	G	G	G	G	G	G	G	G	G	N	G	G	G	N	N	G	G	R	N	N	G	G
scaffold00001	T	220	N	T	N	A	A	A	A	N	A	A	W	A	A	A	W	N	N	W	W	A	A	A	A	A	N	A	A	A	T	A	A	A	W	T	N	A	N	A	N	N	W	T	A	N	N	A	W
scaffold00001	G	232	N	N	N	R	A	N	A	N	A	A	A	G	N	A	N	N	N	A	A	A	N	N	N	N	N	N	A	A	A	G	N	A	A	A	N	N	A	G	N	N	A	A	N	N	N	A	N
scaffold00001	A	234	N	N	N	T	T	N	T	N	T	T	T	T	N	T	N	N	N	W	T	T	N	N	N	N	N	N	T	T	W	T	N	T	T	T	N	N	T	T	N	N	T	T	N	N	N	T	N
scaffold00001	C	235	N	N	N	Y	T	N	T	N	T	T	Y	T	N	T	C	N	N	T	T	T	N	N	N	N	N	N	Y	C	T	T	N	T	T	T	N	N	T	T	N	N	C	T	N	N	N	C	N
scaffold00001	C	257	M	A	A	A	A	N	A	A	A	A	A	A	A	A	A	A	A	A	A	A	M	N	A	N	A	A	A	A	A	A	A	A	A	M	N	M	A	A	A	N	N	A	M	N	A	A	N
scaffold00001	T	289	C	C	C	C	Y	N	C	C	C	Y	C	C	C	C	C	Y	C	C	C	C	C	T	C	C	C	C	C	Y	C	Y	C	C	C	C	C	C	C	C	C	C	C	C	C	C	C	C	C
scaffold00001	A	298	R	R	G	R	G	N	G	G	G	R	G	G	G	R	G	R	G	G	G	G	G	G	G	R	G	G	G	R	G	G	R	G	G	G	G	G	G	G	A	G	G	G	G	G	G	R	A
scaffold00001	C	334	S	G	S	G	G	N	G	C	S	G	G	G	G	S	C	S	G	G	C	G	G	G	S	S	S	G	G	S	C	G	S	S	S	C	C	G	G	S	S	G	G	G	G	S	G	S	G
scaffold00001	A	407	R	G	G	G	G	G	G	G	R	R	G	G	R	R	G	R	G	G	G	G	G	G	G	G	G	R	G	G	G	G	R	G	G	R	G	G	G	R	G	R	G	G	R	G	G	G	G
scaffold00001	T	428	C	C	C	C	C	C	C	C	C	C	C	C	C	Y	C	C	C	C	C	C	C	C	Y	C	Y	C	C	Y	C	C	Y	C	C	C	Y	C	C	C	N	C	Y	C	C	C	N	C	C
scaffold00001	T	429	C	C	C	Y	C	C	C	C	C	C	C	C	C	C	C	C	C	C	C	C	C	C	Y	C	C	C	C	C	C	C	C	C	C	C	C	C	C	C	N	C	C	C	C	C	N	C	C
scaffold00001	A	467	R	R	G	R	G	R	A	G	G	G	G	G	G	R	R	G	G	G	G	R	R	G	G	G	G	R	G	G	G	R	G	G	R	R	G	G	G	G	N	R	R	G	G	G	N	G	A
scaffold00002	T	77	A	A	A	A	A	A	A	W	A	A	A	A	A	A	A	A	A	A	A	A	A	A	A	A	A	A	A	A	W	A	A	A	A	A	A	A	A	A	A	W	A	A	W	A	A	A	A
scaffold00004	A	177	G	G	G	N	G	G	G	N	G	G	N	G	G	G	N	G	A	G	G	G	G	N	G	N	N	N	G	N	G	N	G	N	N	N	N	G	G	N	N	N	G	G	N	N	G	G	N
scaffold00004	A	263	G	G	G	N	G	G	G	G	G	N	N	G	G	G	G	G	G	G	G	G	G	G	G	N	G	G	G	N	G	G	G	N	G	G	N	G	N	G	N	N	G	G	G	G	A	G	N
scaffold00004	C	267	Y	C	Y	N	C	T	T	C	T	T	T	T	T	N	C	C	T	T	T	C	T	C	C	N	C	C	C	T	C	Y	C	T	C	Y	Y	C	C	Y	T	N	C	C	C	C	Y	C	T
scaffold00004	C	272	T	T	T	T	T	T	T	T	T	T	T	C	T	N	T	T	T	Y	T	T	T	T	T	N	T	T	T	T	T	Y	T	T	T	T	T	T	T	T	T	N	T	T	T	T	T	T	T
scaffold00004	A	293	G	G	R	G	G	G	G	G	G	R	G	G	G	N	G	G	G	G	G	G	G	N	G	N	G	G	G	G	G	G	G	G	G	G	A	G	G	G	G	N	G	N	G	G	G	G	R
scaffold00004	T	309	Y	C	Y	C	C	C	C	C	C	Y	C	C	C	C	T	C	Y	C	C	C	C	N	C	N	N	C	T	C	C	C	C	C	C	C	C	C	C	Y	C	N	C	N	C	C	C	C	C
scaffold00004	C	330	T	T	Y	T	T	T	T	T	T	T	T	T	C	T	T	T	T	T	T	T	T	N	T	T	N	T	T	T	T	T	T	T	T	T	C	T	T	T	T	N	T	N	T	T	T	T	Y
scaffold00004	G	335	A	A	R	A	A	A	A	A	A	A	A	G	G	G	A	A	A	R	G	A	A	N	A	A	N	R	A	A	A	G	A	A	A	A	G	A	A	A	A	N	A	N	A	A	A	A	G
scaffold00004	T	344	W	A	A	A	A	A	A	A	A	A	A	A	A	A	A	A	A	A	A	A	A	N	A	A	A	T	A	A	W	A	A	A	T	A	A	A	A	A	A	N	A	N	A	A	W	A	A
scaffold00004	T	368	A	A	A	A	A	A	A	A	A	A	A	A	A	A	T	A	W	A	A	A	T	A	A	A	A	W	W	N	A	A	A	A	A	A	A	W	A	W	A	N	A	A	A	A	A	A	A
scaffold00004	T	407	T	T	C	T	T	C	C	C	C	C	C	C	C	C	T	C	T	Y	C	Y	T	C	C	T	C	N	Y	T	C	C	T	C	C	T	C	Y	C	Y	C	T	Y	Y	T	Y	Y	C	C
scaffold00006	A	42	T	T	W	N	T	T	W	N	W	T	T	W	T	W	T	T	T	T	T	T	T	T	W	W	T	T	T	N	N	T	T	T	T	T	T	W	T	T	W	N	T	T	T	W	N	W	T
scaffold00006	A	179	C	C	C	C	C	M	M	C	C	C	A	C	N	M	C	C	M	C	N	C	M	C	C	C	C	C	C	C	C	C	C	C	C	C	M	C	C	C	M	C	C	C	C	C	N	C	C
scaffold00008	A	263	G	G	G	G	G	G	G	G	G	G	G	G	G	G	G	G	G	G	G	G	G	G	G	G	G	G	G	G	N	G	G	G	G	G	G	G	G	G	G	G	G	G	A	G	A	A	G
scaffold00011	G	139	C	C	C	C	C	C	C	C	S	S	C	C	C	C	S	C	C	C	C	C	C	C	S	N	C	C	S	C	C	S	C	N	C	C	C	C	S	C	C	N	C	C	N	C	C	C	C
scaffold00011	G	210	R	N	R	R	G	A	A	R	G	G	A	R	G	R	R	R	G	R	G	R	N	R	R	N	R	R	G	R	A	G	R	N	R	R	R	A	R	N	A	N	R	R	G	R	G	R	R
scaffold00011	A	217	G	N	G	R	G	G	G	G	G	G	A	N	G	R	G	R	N	G	G	G	N	R	G	N	G	R	R	G	R	G	G	N	R	R	G	G	G	N	G	G	G	G	G	G	G	G	G
scaffold00011	T	278	A	A	A	W	A	A	A	A	A	A	W	A	A	W	A	W	A	A	W	W	A	W	A	N	A	W	W	A	W	A	W	N	W	W	A	A	A	A	A	A	W	A	A	A	A	A	A
scaffold00011	C	291	Y	C	Y	Y	C	C	Y	C	C	Y	T	Y	Y	Y	C	Y	Y	C	Y	Y	Y	T	Y	N	C	Y	Y	Y	C	C	Y	N	T	T	Y	C	Y	T	T	T	Y	Y	C	Y	T	Y	Y
scaffold00011	A	330	W	T	T	T	T	T	T	T	T	T	T	T	T	T	T	T	T	T	T	T	W	W	T	N	T	W	T	T	T	T	T	T	T	W	T	T	T	W	W	T	T	T	T	T	T	T	W
scaffold00012	C	106	G	G	G	G	G	G	G	G	G	G	G	G	N	G	G	G	G	G	G	G	G	S	G	G	G	S	G	S	G	G	G	G	G	G	G	G	S	G	G	G	G	G	G	G	N	G	G
scaffold00012	C	169	Y	T	T	T	T	T	T	T	T	T	T	T	N	T	T	T	N	T	T	Y	T	N	T	T	T	N	T	T	Y	T	T	Y	T	T	Y	T	T	N	Y	N	N	N	T	T	C	T	Y
scaffold00012	T	322	C	C	C	C	C	N	C	C	C	C	C	C	C	C	C	C	C	C	C	C	C	C	C	C	C	C	C	C	C	C	C	C	C	C	C	C	C	C	C	C	C	C	T	C	T	T	C
scaffold00016	T	62	C	C	C	C	C	Y	Y	Y	C	Y	C	C	C	C	C	Y	C	C	C	C	Y	C	C	C	C	C	C	C	C	C	C	C	C	C	C	C	C	C	C	N	C	C	C	C	C	C	C
scaffold00016	G	89	R	A	A	A	A	R	A	R	R	A	A	A	R	A	A	A	A	A	R	R	A	A	R	R	A	R	R	G	A	A	A	A	A	R	A	R	A	R	A	N	R	R	R	R	R	R	A
scaffold00016	A	95	T	A	W	W	W	T	A	T	T	W	W	W	W	T	T	W	T	T	W	W	W	T	W	T	W	W	T	T	T	T	A	W	W	W	A	T	W	W	A	N	W	T	W	T	T	W	A
scaffold00016	G	101	T	G	K	K	K	T	K	T	T	K	K	K	K	T	T	K	T	T	N	K	K	T	K	K	G	K	T	T	G	T	K	K	K	K	G	T	K	K	T	N	K	K	K	T	T	K	G
scaffold00016	T	104	C	T	Y	Y	Y	Y	T	Y	C	Y	Y	Y	Y	C	C	Y	C	C	N	Y	Y	C	Y	Y	T	Y	C	C	T	C	T	Y	Y	Y	T	C	C	Y	C	N	Y	T	Y	C	C	Y	T
scaffold00016	A	121	R	G	R	G	R	R	G	R	A	R	G	R	R	A	R	R	A	A	N	G	G	R	R	R	G	R	R	A	G	A	G	R	R	R	G	R	R	R	A	N	G	G	G	A	A	R	G
scaffold00016	G	122	A	A	A	A	A	A	A	A	R	R	A	A	A	A	A	A	A	A	N	A	A	A	R	A	A	A	A	A	A	A	A	A	A	R	A	A	A	A	A	N	A	A	A	A	R	A	A
scaffold00016	T	125	C	Y	C	Y	Y	C	T	C	C	Y	C	C	C	C	C	C	C	C	N	Y	C	C	Y	C	C	C	C	C	C	C	Y	Y	C	C	T	C	Y	C	C	N	Y	C	Y	C	C	Y	C
scaffold00016	A	133	T	T	W	T	T	W	T	T	W	W	T	W	W	T	T	T	T	T	N	T	T	T	W	W	T	T	W	A	T	T	T	T	T	W	T	T	T	W	T	N	T	T	T	W	W	W	T
scaffold00016	C	134	T	C	Y	Y	Y	T	C	T	T	Y	T	Y	Y	T	T	Y	T	T	N	Y	Y	T	Y	Y	C	Y	T	T	C	T	C	Y	Y	Y	C	T	Y	Y	T	N	Y	Y	Y	T	T	Y	C
scaffold00016	A	152	N	T	N	T	T	N	T	T	T	T	N	N	N	T	T	N	N	T	N	T	T	N	T	W	T	W	A	A	N	T	T	T	T	W	W	T	T	T	T	N	W	N	T	N	N	T	T
scaffold00016	T	158	N	C	N	C	C	N	C	C	C	C	N	N	N	C	C	C	N	C	N	Y	C	N	Y	Y	C	Y	Y	C	N	C	C	C	C	C	C	C	C	C	Y	N	C	N	C	N	N	Y	Y
scaffold00016	A	191	G	G	N	R	G	N	G	G	G	G	N	G	R	G	A	G	G	R	N	G	G	N	G	G	R	R	G	R	G	G	G	G	G	R	R	G	G	G	G	N	A	N	G	G	A	G	R
scaffold00016	G	197	A	A	N	A	R	A	A	N	A	A	N	A	R	G	A	A	A	A	N	A	A	N	R	A	A	A	N	A	A	R	A	A	R	A	A	A	A	A	A	N	A	N	A	A	N	A	A
scaffold00016	T	200	A	A	N	A	A	A	A	N	A	A	N	A	W	A	T	A	A	W	N	T	A	N	A	A	A	W	N	T	A	A	A	A	W	A	A	A	A	A	A	N	A	N	A	A	N	A	A
scaffold00016	G	206	G	R	N	A	R	G	R	N	A	R	N	R	R	A	A	G	G	N	N	G	G	N	A	R	G	G	N	N	A	R	G	A	R	N	R	R	A	G	G	N	G	N	A	N	N	R	A
scaffold00016	A	224	G	G	N	N	G	G	G	N	A	G	N	G	G	G	G	R	G	G	N	G	N	N	G	G	G	G	N	N	G	G	G	G	G	G	G	G	G	G	G	N	G	N	G	N	N	G	G
scaffold00016	G	227	A	A	N	N	R	A	A	N	A	R	N	A	R	A	A	A	A	A	N	A	N	N	A	A	A	A	N	N	A	A	A	A	A	A	A	R	A	A	A	N	A	N	A	N	N	A	A
scaffold00018	G	25	N	G	R	N	A	G	N	A	G	A	N	R	N	R	A	A	G	A	R	G	N	N	N	N	G	G	N	N	G	A	A	N	A	N	N	A	A	G	N	N	R	N	N	A	N	A	A
scaffold00018	T	50	N	A	A	A	A	A	N	A	A	A	N	A	N	A	A	T	A	A	A	A	A	A	W	A	A	A	N	N	A	W	A	N	A	N	A	A	W	A	A	N	A	W	N	W	T	A	A
scaffold00018	G	91	A	R	A	A	R	A	N	A	A	R	R	G	N	R	R	A	A	A	R	A	A	A	A	A	R	A	N	N	A	R	A	R	R	A	R	A	A	A	A	A	A	G	A	R	A	R	R
scaffold00018	C	110	T	Y	T	T	Y	T	N	T	T	Y	Y	T	T	Y	Y	T	T	T	Y	T	T	T	T	Y	T	T	Y	T	T	T	T	Y	Y	T	Y	T	T	T	T	T	Y	T	T	Y	T	Y	Y
scaffold00018	T	112	A	A	A	A	W	A	A	A	A	W	W	A	A	W	W	A	A	A	W	A	A	W	A	A	A	A	W	A	A	W	A	W	W	A	W	A	A	A	A	A	A	A	A	W	A	W	W
scaffold00018	A	135	G	G	G	R	G	G	G	G	G	G	G	R	G	G	G	G	G	G	G	G	G	G	G	G	G	G	G	G	G	G	G	G	G	G	G	G	G	G	R	R	G	G	G	G	G	G	G
scaffold00019	A	165	T	T	W	W	T	T	T	T	T	T	T	T	T	T	T	T	T	T	T	T	T	T	T	W	T	W	T	T	T	W	T	T	T	W	T	T	W	W	T	T	T	T	T	T	T	T	T
scaffold00020	C	19	Y	Y	Y	Y	Y	Y	Y	Y	T	Y	T	Y	T	T	T	T	Y	Y	T	Y	Y	Y	T	Y	T	Y	Y	Y	Y	Y	Y	T	T	T	Y	T	Y	Y	T	Y	Y	T	T	Y	Y	Y	Y
scaffold00020	A	20	C	C	C	C	C	C	M	C	C	M	C	C	C	C	C	C	C	M	C	C	C	C	C	C	C	C	M	C	C	C	C	C	C	C	C	C	M	C	C	C	C	C	C	C	C	C	C
scaffold00020	T	24	K	K	K	K	K	K	K	K	G	K	G	K	G	G	G	G	K	K	G	G	K	K	G	K	G	K	K	K	K	K	K	T	K	G	K	G	K	K	G	K	K	G	G	K	K	K	K
scaffold00020	G	25	R	R	R	R	R	R	R	R	A	R	A	R	A	A	A	A	R	R	A	R	R	R	A	R	A	R	R	R	R	R	R	G	A	A	R	R	R	R	A	R	R	A	A	R	R	R	R
scaffold00020	T	46	A	A	A	A	A	A	W	A	W	A	T	W	A	A	W	W	W	A	T	W	W	A	W	W	A	A	A	A	W	W	W	A	W	A	W	W	A	W	W	A	A	W	A	W	A	W	A
scaffold00020	G	49	A	A	A	A	A	A	A	A	A	A	R	A	A	A	A	R	R	A	R	R	R	A	R	A	A	A	A	A	A	A	R	A	A	A	A	R	A	R	R	A	A	R	A	A	A	R	R
scaffold00020	G	70	R	R	A	R	A	A	R	A	R	A	G	A	A	A	R	R	R	R	G	R	R	R	R	R	R	A	R	A	R	A	R	A	R	A	R	R	R	A	G	A	R	R	R	R	R	R	R
scaffold00020	A	82	G	R	R	G	G	G	R	G	R	R	R	R	G	G	G	R	G	R	A	R	R	R	R	R	R	G	G	G	R	R	A	G	A	R	R	R	R	G	R	G	R	A	G	R	R	R	R
scaffold00020	G	174	N	N	N	A	A	N	N	G	R	A	N	R	N	R	N	A	N	N	N	R	N	A	N	A	N	N	N	A	N	N	A	G	R	A	G	A	G	A	A	N	A	G	A	N	A	R	G
scaffold00020	A	175	N	N	N	C	C	N	N	A	C	C	N	M	N	C	N	C	N	N	N	M	N	C	N	C	N	N	C	C	N	N	C	C	M	C	C	C	C	C	C	N	C	A	C	N	C	C	M
scaffold00020	G	232	N	R	R	A	A	A	A	R	A	R	A	A	R	R	A	A	A	A	A	R	A	R	R	R	A	A	A	A	A	A	A	A	R	A	A	R	R	A	N	R	A	A	G	A	N	A	A
scaffold00020	G	243	A	R	A	A	R	R	R	A	G	A	A	A	A	A	R	G	A	R	G	A	A	R	R	A	R	R	R	A	A	A	R	A	R	R	R	A	R	R	N	A	R	R	A	R	N	R	A
scaffold00020	T	265	W	A	W	A	W	W	A	T	A	W	A	A	A	A	W	A	N	A	A	W	A	W	W	W	A	W	A	A	W	W	A	A	A	W	A	W	W	W	N	W	A	A	T	A	N	A	A
scaffold00020	T	302	G	G	N	G	G	G	G	G	G	G	K	N	N	G	G	G	N	K	G	G	G	G	G	G	G	G	G	G	G	G	G	G	G	G	G	G	G	G	N	N	G	N	G	G	N	K	G
scaffold00020	T	315	G	G	N	G	G	G	G	G	G	G	N	N	N	G	G	G	N	G	G	G	G	N	G	G	G	G	G	K	G	G	G	G	G	G	G	G	G	G	N	N	G	N	K	G	N	G	N
scaffold00022	C	124	T	T	T	T	N	T	T	N	T	T	Y	T	N	Y	T	C	N	T	Y	T	N	N	T	T	T	Y	Y	T	N	Y	Y	Y	N	Y	Y	T	T	Y	N	Y	Y	Y	T	Y	N	T	T
scaffold00027	T	282	C	C	C	C	C	C	N	C	C	C	C	C	C	C	C	C	C	C	C	C	C	C	C	C	C	C	C	C	C	C	C	C	C	C	C	C	C	C	C	N	C	C	T	C	T	T	C
scaffold00028	T	77	A	A	A	A	A	A	A	A	A	A	A	A	A	A	A	A	A	A	A	A	A	A	A	A	A	A	A	A	A	A	A	A	A	A	A	A	A	A	A	A	A	A	T	A	T	T	A
scaffold00028	A	171	N	W	W	T	T	W	T	N	T	T	N	T	N	T	T	T	W	T	N	T	T	T	N	T	T	T	T	T	T	W	W	T	T	T	T	T	T	T	T	T	T	T	W	N	T	W	T
scaffold00031	A	6	T	T	T	N	T	A	T	A	T	W	N	T	N	W	W	N	N	T	N	T	T	T	T	T	W	T	T	A	A	N	T	T	N	T	W	N	W	N	T	N	T	N	T	T	T	N	A
scaffold00031	C	12	T	T	T	N	T	T	Y	T	T	Y	N	T	N	T	T	T	N	C	N	T	Y	T	C	T	T	Y	T	T	T	Y	T	Y	N	T	T	N	T	N	T	N	T	N	T	T	T	N	T
scaffold00031	T	48	C	C	C	N	C	C	Y	C	Y	Y	N	C	N	C	C	C	N	C	N	Y	C	C	C	C	C	Y	C	C	Y	C	Y	C	N	Y	Y	N	C	C	C	N	C	N	Y	C	C	N	C
scaffold00031	T	60	C	Y	T	N	T	Y	Y	T	Y	Y	N	Y	N	Y	Y	C	N	Y	N	T	C	C	C	T	Y	C	Y	C	T	Y	T	Y	C	C	Y	N	Y	T	T	C	Y	C	T	Y	T	N	T
scaffold00031	G	105	A	A	A	N	A	R	R	N	N	A	N	A	N	G	A	A	N	A	N	A	A	N	A	N	N	A	A	A	A	A	N	N	A	A	A	R	A	A	A	R	A	R	A	A	A	N	A
scaffold00031	G	111	R	R	R	N	R	A	R	N	N	A	N	R	N	A	R	R	N	R	N	G	A	G	A	N	A	A	R	A	A	R	N	A	A	A	R	A	G	N	G	A	A	A	N	G	N	N	A
scaffold00031	A	117	T	T	T	N	T	W	T	N	N	T	N	T	N	T	T	T	N	T	N	T	T	T	T	N	T	T	T	T	T	T	N	T	T	T	W	T	T	N	T	T	T	W	N	T	N	N	N
scaffold00031	A	120	G	G	G	N	N	G	G	N	N	R	N	R	N	N	G	R	N	G	N	G	G	G	A	N	G	R	G	G	G	R	N	G	G	G	R	G	G	N	R	R	A	G	N	G	N	N	N
scaffold00031	G	122	A	A	A	N	N	A	A	N	A	A	N	R	N	N	A	A	N	A	N	A	A	A	A	N	A	R	A	A	A	R	A	A	A	A	A	A	A	A	A	A	A	A	N	A	N	N	A
scaffold00031	A	132	G	G	G	G	N	G	G	N	G	G	N	G	G	N	G	G	N	G	N	G	G	G	G	G	G	G	G	G	G	G	G	G	G	G	G	G	G	R	G	G	G	R	G	G	N	N	G
scaffold00031	T	144	C	C	C	C	C	C	Y	N	C	C	N	C	C	N	C	C	N	C	N	C	C	C	C	C	Y	C	C	C	C	C	C	C	C	Y	C	Y	C	C	C	Y	C	Y	C	C	N	N	C
scaffold00031	T	147	C	C	N	C	C	C	Y	N	C	C	N	C	C	N	C	C	N	C	N	Y	C	C	C	C	C	C	C	C	C	C	C	C	C	C	C	C	Y	C	C	C	C	Y	C	C	N	N	C
scaffold00031	T	154	T	T	N	G	G	T	K	N	T	G	T	T	G	N	T	T	N	K	T	K	K	T	N	T	G	G	G	G	T	G	G	K	G	G	N	K	K	G	K	G	G	G	T	G	N	G	K
scaffold00031	A	156	G	G	N	R	A	G	G	N	G	G	G	G	G	N	G	G	N	R	G	G	G	G	N	G	G	G	G	G	G	G	G	G	G	A	N	R	G	G	G	R	G	A	G	G	N	R	R
scaffold00031	A	159	G	G	N	R	G	G	G	N	G	G	N	G	G	N	G	G	A	R	G	G	G	G	N	G	G	G	G	N	G	G	G	G	G	G	N	G	G	G	G	G	G	R	G	G	N	G	R
scaffold00031	T	170	C	C	C	C	C	C	C	C	C	C	C	C	C	N	C	C	C	C	C	C	T	C	Y	C	C	Y	C	C	C	C	C	C	C	C	T	C	C	C	C	C	C	C	C	C	N	C	C
scaffold00031	T	183	G	T	G	G	G	T	G	G	K	G	G	T	G	G	K	T	G	K	K	K	G	T	K	T	G	K	G	G	T	G	G	K	G	G	G	K	K	G	G	G	G	K	K	G	N	G	K
scaffold00031	T	190	C	C	C	C	C	C	C	Y	Y	C	Y	C	C	Y	C	C	Y	C	C	Y	C	C	Y	C	Y	C	C	C	C	C	C	C	C	Y	C	C	Y	C	C	Y	Y	C	C	C	N	C	C
scaffold00031	A	219	G	R	G	G	G	G	G	G	G	R	G	G	N	G	G	G	G	G	R	G	G	R	G	G	R	G	G	G	G	G	R	G	G	R	G	G	G	G	G	G	G	G	G	G	G	G	G
scaffold00031	T	225	Y	C	C	C	Y	C	C	C	C	C	C	C	C	C	C	C	C	C	C	C	C	C	C	C	C	C	C	C	C	C	C	C	C	C	C	Y	C	C	C	C	C	C	C	Y	C	Y	C
scaffold00031	G	231	T	T	T	T	T	T	K	T	K	T	K	T	T	T	K	K	T	T	T	T	T	T	T	T	T	T	T	T	K	T	T	T	T	T	T	T	T	T	T	T	T	K	T	T	T	T	T
scaffold00031	A	233	R	G	G	G	R	G	G	G	G	G	G	G	G	R	G	G	G	G	G	G	G	G	G	G	G	G	G	G	G	G	G	G	G	G	G	R	G	G	G	G	G	G	G	R	G	G	G
scaffold00031	G	235	R	R	R	G	A	A	R	R	R	R	R	A	R	R	R	G	R	R	A	R	R	R	R	R	R	R	R	R	R	R	R	R	R	R	R	R	R	R	G	G	R	R	R	A	R	R	R
scaffold00031	A	251	G	G	G	G	G	G	G	G	G	G	G	G	G	G	G	G	R	G	G	G	R	G	R	G	G	G	G	G	G	G	G	G	G	G	R	G	G	R	G	R	G	G	G	G	G	G	G
scaffold00031	T	252	Y	C	C	C	Y	C	C	Y	Y	Y	Y	C	C	C	C	Y	Y	C	C	C	C	C	Y	C	C	C	C	Y	C	C	C	Y	Y	Y	C	C	C	C	Y	Y	Y	Y	Y	C	Y	Y	Y
scaffold00031	T	294	Y	Y	Y	Y	Y	Y	Y	C	C	Y	Y	Y	Y	Y	Y	C	Y	Y	Y	C	Y	Y	Y	C	Y	Y	Y	C	C	Y	C	Y	Y	Y	Y	Y	C	C	Y	Y	Y	Y	C	Y	C	Y	Y
scaffold00031	A	303	G	G	G	G	G	G	G	G	G	G	G	G	G	G	G	G	G	G	G	G	G	G	G	G	G	G	G	G	G	G	G	R	G	G	G	R	G	R	R	G	G	R	G	G	G	G	R
scaffold00033	T	29	C	C	N	C	C	C	N	C	N	Y	C	N	N	C	N	N	C	C	C	C	C	N	N	C	C	C	C	Y	C	N	N	C	C	C	C	C	C	C	C	N	C	C	C	C	C	C	C
scaffold00033	G	47	A	A	N	R	A	A	N	A	A	A	A	A	N	A	N	N	A	A	A	A	A	N	N	A	A	A	G	A	A	N	A	A	R	A	A	A	A	A	A	N	A	A	A	A	A	A	A
scaffold00033	G	56	A	A	N	A	A	A	N	A	A	A	A	A	N	A	N	N	A	A	A	A	R	N	N	A	A	A	A	A	A	N	G	A	A	A	A	R	A	A	A	N	A	A	A	A	A	R	A
scaffold00033	A	68	G	A	N	R	R	G	N	R	R	G	G	G	N	R	N	N	A	R	A	R	R	N	N	R	A	N	R	R	G	N	A	N	A	G	G	R	G	G	R	N	G	R	G	A	G	A	G
scaffold00033	C	71	T	T	N	Y	T	T	N	Y	Y	T	T	T	N	Y	T	N	T	Y	T	T	Y	N	N	Y	T	N	Y	Y	C	N	T	N	T	T	C	Y	Y	C	T	N	Y	Y	Y	T	Y	T	C
scaffold00033	G	76	A	A	N	A	A	A	A	A	A	A	A	A	N	A	A	N	G	A	A	A	R	N	N	A	A	A	A	A	A	N	G	N	A	A	A	R	A	A	A	N	A	A	A	A	A	R	A
scaffold00033	G	83	A	A	N	A	A	A	R	A	A	A	A	A	N	A	A	N	A	A	A	A	A	N	N	G	A	A	A	R	A	N	A	N	A	R	A	R	A	A	A	N	A	A	A	A	A	A	A
scaffold00033	C	89	T	T	N	Y	T	T	T	Y	T	T	T	T	N	T	Y	N	T	T	Y	T	T	N	N	T	T	T	Y	Y	T	N	T	N	T	T	T	T	T	N	Y	N	T	T	T	T	T	T	T
scaffold00033	G	128	A	A	A	A	A	R	A	R	A	A	N	A	N	R	A	A	N	R	A	A	A	N	N	A	A	A	N	A	A	N	R	A	R	A	A	A	A	R	A	A	A	A	A	A	A	R	A
scaffold00033	C	134	Y	T	T	Y	T	T	T	T	T	Y	T	T	N	Y	Y	T	N	Y	T	T	T	N	N	T	T	T	N	T	T	N	Y	T	Y	T	T	Y	T	T	Y	T	Y	T	T	T	T	T	T
scaffold00033	G	163	R	R	R	R	A	R	R	R	A	R	R	R	N	R	R	R	N	R	G	R	A	N	G	R	A	A	N	R	R	R	R	R	R	R	G	R	R	R	G	A	A	A	R	A	R	R	R
scaffold00033	A	169	R	G	R	G	G	R	G	G	G	G	G	R	N	G	G	G	G	G	G	G	R	N	R	G	G	R	G	G	G	G	G	R	G	G	G	G	G	G	G	G	R	G	G	A	R	R	G
scaffold00033	C	191	T	Y	T	T	T	T	T	T	T	T	T	T	T	T	T	Y	T	T	T	Y	Y	T	Y	T	T	T	T	T	T	Y	T	T	T	T	T	T	Y	Y	Y	T	Y	Y	T	T	T	T	T
scaffold00033	A	272	R	R	R	R	R	R	R	R	R	R	R	R	A	R	R	R	R	R	R	R	R	A	R	G	R	G	R	R	R	G	R	R	R	R	R	R	R	R	R	G	R	R	R	R	R	R	R
scaffold00033	C	279	T	T	T	T	T	T	T	T	Y	Y	Y	T	T	T	T	T	T	T	T	T	T	T	T	T	T	Y	T	T	T	T	T	T	T	Y	T	T	T	T	T	T	Y	T	T	T	T	T	Y
scaffold00033	C	283	T	T	T	T	T	T	Y	T	Y	T	T	T	Y	T	T	Y	T	Y	T	T	T	T	T	Y	T	T	Y	T	T	T	T	T	T	T	Y	T	T	T	T	T	T	T	Y	T	T	T	T
scaffold00033	T	284	C	C	C	C	C	C	Y	C	C	Y	C	C	Y	C	C	C	C	C	C	C	C	C	C	C	Y	C	C	C	C	T	C	C	C	C	C	C	C	C	Y	C	C	Y	C	C	C	C	C
scaffold00033	T	286	Y	Y	Y	Y	Y	Y	Y	Y	Y	Y	Y	C	C	Y	Y	Y	Y	C	Y	Y	Y	C	Y	C	Y	T	C	Y	Y	C	C	Y	Y	C	C	Y	Y	Y	C	Y	Y	Y	Y	Y	Y	Y	C
scaffold00033	T	289	Y	Y	Y	Y	Y	Y	Y	Y	Y	Y	Y	Y	T	Y	Y	Y	Y	Y	Y	Y	Y	T	Y	Y	Y	C	T	Y	Y	C	Y	Y	Y	Y	Y	Y	Y	Y	Y	C	Y	Y	Y	Y	Y	Y	Y
scaffold00033	A	290	T	T	W	T	W	T	T	T	W	W	W	T	T	T	T	T	T	T	T	T	T	T	W	T	T	W	T	T	T	T	W	T	W	W	T	T	T	T	T	T	W	T	T	T	T	T	T
scaffold00033	C	305	T	T	Y	T	Y	T	T	T	Y	Y	Y	T	T	T	T	T	T	T	T	T	T	T	T	T	T	Y	T	T	T	T	Y	T	Y	Y	T	T	T	T	T	T	Y	T	T	T	T	T	T
scaffold00035	T	17	W	W	T	A	T	A	W	W	A	A	A	W	N	A	W	A	A	W	W	A	A	A	A	N	W	A	A	A	A	W	W	N	A	A	W	A	A	W	N	A	A	A	W	W	A	A	A
scaffold00035	C	24	Y	Y	C	Y	C	T	Y	Y	T	T	T	Y	N	T	Y	N	T	Y	Y	T	T	T	T	N	Y	T	T	T	T	Y	Y	N	T	T	Y	T	T	Y	N	T	T	T	Y	Y	T	T	T
scaffold00035	G	46	R	R	G	R	G	A	R	R	A	A	A	R	N	A	R	G	A	R	R	G	A	A	A	N	R	A	A	A	A	R	R	N	A	A	R	A	A	R	N	A	A	A	R	R	N	A	A
scaffold00035	T	57	W	A	T	A	T	A	W	A	A	A	A	W	N	A	W	T	A	W	W	W	N	A	A	N	W	A	A	W	A	W	W	T	A	A	T	W	A	W	A	A	A	A	W	W	A	A	W
scaffold00035	T	63	A	W	T	A	A	A	W	A	A	A	A	W	N	A	N	A	A	W	W	W	A	A	A	N	W	A	A	W	A	W	W	T	A	W	W	W	A	W	T	A	A	A	W	W	A	A	W
scaffold00035	A	65	W	W	A	T	T	T	W	W	T	T	T	T	N	T	N	A	T	W	W	W	T	T	T	N	W	T	T	W	T	W	W	A	T	W	A	W	T	W	T	T	T	T	W	W	T	T	W
scaffold00035	C	66	M	M	C	A	A	A	M	A	A	A	A	A	N	A	N	C	A	M	M	M	A	A	A	N	M	A	A	M	A	M	M	C	A	M	M	M	A	M	A	A	A	A	M	M	A	A	M
scaffold00035	T	68	K	K	T	G	G	G	K	K	G	G	G	K	N	G	N	T	G	K	K	K	G	G	G	N	K	G	G	K	G	K	K	T	G	K	T	K	G	K	G	G	G	G	K	T	G	G	K
scaffold00035	A	75	G	R	A	G	G	G	R	G	G	G	G	G	N	G	N	G	G	G	R	R	G	G	G	N	R	G	G	R	G	R	R	A	G	R	R	R	G	R	G	G	G	G	R	R	G	G	R
scaffold00035	C	89	G	S	C	G	G	G	S	G	G	G	G	G	N	G	N	G	G	G	S	G	G	G	G	N	S	G	G	S	G	S	S	G	G	G	S	G	G	G	G	G	G	G	S	S	G	G	G
scaffold00035	T	142	W	A	A	A	A	N	A	A	A	A	A	A	N	A	N	A	A	A	W	A	A	A	A	N	A	A	A	W	A	A	A	A	A	A	W	W	A	A	N	A	A	A	W	W	A	A	A
scaffold00035	C	179	M	A	A	A	A	N	A	A	A	A	A	A	N	A	N	A	A	A	M	A	A	A	A	N	M	A	A	M	A	A	A	C	A	A	M	M	A	A	N	A	A	A	M	M	A	A	A
scaffold00035	C	206	Y	T	T	T	T	T	T	T	T	T	T	T	N	T	N	T	T	T	Y	T	T	T	T	N	Y	T	T	Y	T	T	T	C	T	T	Y	Y	T	T	T	T	T	T	Y	Y	T	N	T
scaffold00036	C	23	M	N	N	N	C	A	A	N	A	N	N	N	M	A	A	A	A	A	M	A	A	N	A	N	A	A	C	A	A	A	A	N	N	N	N	A	A	M	A	A	A	N	A	C	A	N	N
scaffold00036	T	25	C	N	N	C	C	C	C	N	Y	N	N	N	C	Y	T	C	Y	C	C	C	C	N	C	N	C	C	C	C	C	Y	C	N	N	N	N	C	C	C	C	C	Y	N	C	C	C	N	N
scaffold00036	T	28	W	N	N	T	A	A	A	N	A	N	N	N	W	A	A	A	A	A	W	A	A	N	A	N	A	A	T	A	A	A	A	N	N	N	N	A	A	W	A	A	W	N	A	T	A	N	N
scaffold00036	G	38	C	C	C	C	C	C	C	S	C	C	N	G	C	C	C	C	C	S	C	C	C	N	C	S	C	C	C	C	C	C	C	N	C	C	C	C	C	C	C	C	C	C	C	C	C	C	N
scaffold00036	G	137	N	A	A	A	R	A	A	A	A	R	N	A	A	A	A	A	A	A	A	A	N	A	N	N	G	A	A	N	N	N	A	A	A	N	A	A	A	A	A	N	N	A	A	A	A	N	A
scaffold00036	A	146	W	T	W	T	W	T	T	T	T	A	N	T	A	W	T	A	T	T	W	T	N	T	N	A	A	W	A	N	N	N	W	T	T	N	T	T	T	W	W	N	N	W	T	T	T	N	T
scaffold00036	T	152	Y	C	Y	T	Y	Y	Y	C	T	T	N	Y	T	Y	C	T	Y	C	Y	C	N	C	N	T	T	Y	T	N	N	N	Y	C	C	N	C	C	C	Y	Y	N	N	Y	C	C	C	N	C
scaffold00036	T	192	Y	Y	Y	C	Y	Y	Y	C	Y	C	T	Y	Y	Y	Y	Y	Y	C	Y	Y	C	C	Y	C	C	Y	Y	T	T	C	C	T	Y	Y	Y	Y	Y	Y	C	C	Y	Y	Y	Y	C	Y	C
scaffold00036	T	204	Y	Y	Y	Y	Y	Y	Y	Y	T	C	T	T	T	Y	Y	Y	T	T	Y	Y	Y	C	Y	C	Y	Y	Y	T	T	Y	Y	T	Y	Y	C	Y	Y	T	C	C	T	Y	Y	Y	Y	Y	C
scaffold00036	G	205	R	R	R	A	R	R	R	A	R	A	G	R	R	R	R	A	R	G	A	R	A	A	R	A	A	R	R	G	G	A	R	G	A	R	A	R	R	R	A	A	R	R	R	R	A	R	A
scaffold00036	T	208	A	W	W	W	W	W	W	W	A	T	A	A	A	W	W	W	W	A	T	W	W	T	W	T	W	W	W	A	A	W	W	A	W	W	T	W	W	W	W	T	A	W	W	W	W	A	W
scaffold00036	A	233	G	R	G	G	G	G	G	G	R	G	N	R	R	G	R	R	G	G	G	G	G	G	G	R	G	G	G	G	G	G	G	G	G	G	G	G	R	G	G	G	R	G	G	G	G	R	G
scaffold00037	G	43	A	R	A	R	A	G	A	A	A	A	G	A	N	A	R	A	A	A	A	A	N	N	N	A	A	A	A	A	A	N	R	R	A	A	A	R	A	R	A	R	R	N	A	A	A	N	A
scaffold00037	G	49	A	A	A	A	A	R	R	R	A	R	A	R	R	A	R	A	R	R	A	A	A	A	A	R	A	A	R	A	R	A	A	A	R	R	A	A	A	A	A	R	A	A	A	R	R	A	A
scaffold00037	C	55	Y	T	T	T	T	Y	T	T	Y	T	T	Y	T	T	T	T	Y	T	T	C	T	T	Y	T	T	T	T	T	Y	T	T	Y	T	Y	T	Y	T	T	Y	Y	T	Y	T	T	T	T	Y
scaffold00037	T	64	C	Y	Y	Y	Y	Y	Y	C	Y	Y	Y	Y	T	Y	Y	Y	Y	C	Y	Y	Y	T	Y	Y	C	Y	C	Y	Y	Y	Y	T	Y	Y	Y	T	C	Y	Y	Y	Y	C	Y	Y	Y	Y	Y
scaffold00037	G	70	A	R	R	A	R	R	A	A	R	R	R	R	R	R	R	A	R	A	A	A	R	A	R	A	A	A	A	R	R	R	R	G	R	R	R	R	A	R	A	R	A	A	R	A	R	A	R
scaffold00037	C	73	T	T	T	T	T	Y	T	T	T	T	T	T	T	T	T	T	T	T	T	T	T	T	T	T	T	T	T	T	T	T	T	T	T	T	T	T	T	Y	T	T	T	T	T	T	T	T	Y
scaffold00037	G	88	R	R	A	R	R	R	R	R	A	R	A	R	A	R	A	R	R	R	R	R	R	R	A	R	R	R	A	A	R	A	A	A	R	A	A	A	R	R	R	R	R	R	R	R	R	R	G
scaffold00037	A	94	R	R	R	R	R	R	R	R	G	R	R	R	R	R	R	A	R	R	R	R	R	R	R	R	R	R	R	R	R	R	R	R	R	R	R	R	R	R	R	R	R	R	A	R	A	R	A
scaffold00037	C	98	T	T	Y	Y	T	T	T	T	T	Y	Y	Y	Y	Y	T	Y	T	T	T	T	Y	T	T	Y	T	Y	T	T	T	Y	T	T	T	Y	T	Y	Y	Y	T	T	Y	T	T	T	T	Y	T
scaffold00037	A	100	G	R	R	G	R	R	R	G	R	R	R	G	R	R	R	G	R	R	R	G	G	G	R	R	R	G	R	R	G	R	R	R	G	R	G	R	G	R	R	R	G	R	R	G	R	G	G
scaffold00037	A	136	G	G	G	G	G	G	R	G	G	G	G	G	G	G	G	G	G	G	G	G	G	G	G	G	G	R	G	G	G	G	G	G	G	G	G	G	R	G	G	R	G	G	G	G	G	R	R
scaffold00037	A	151	G	G	R	G	G	G	G	G	G	G	G	G	G	G	G	G	G	G	G	G	G	G	G	R	G	G	G	G	G	G	G	G	G	G	G	G	G	R	G	R	G	R	G	G	G	N	G
scaffold00037	T	152	C	Y	C	C	Y	C	C	Y	C	C	C	Y	C	T	C	C	Y	Y	T	Y	C	T	C	C	C	Y	C	Y	Y	C	C	Y	C	C	C	C	Y	C	C	C	Y	C	Y	C	C	N	Y
scaffold00037	A	169	G	G	G	R	G	R	R	R	G	G	R	R	A	R	R	G	G	G	G	R	G	A	G	G	R	R	G	R	R	G	G	G	R	G	G	G	R	G	G	G	R	G	R	A	R	N	G
scaffold00037	T	178	N	A	A	A	A	A	A	W	A	A	N	N	N	A	A	A	A	A	A	A	N	N	A	A	A	A	W	W	A	A	A	A	A	A	A	W	A	A	A	A	N	A	A	N	A	A	N
scaffold00037	A	187	R	R	G	G	R	G	G	G	G	G	G	G	G	G	G	R	G	G	G	G	G	G	R	R	G	G	G	R	G	G	G	G	G	G	G	G	G	G	R	G	R	G	G	R	G	R	G
scaffold00037	C	193	T	Y	T	Y	T	T	T	T	T	T	T	T	T	T	T	T	Y	T	T	T	T	T	T	T	T	T	T	T	T	T	T	T	Y	T	T	T	T	T	T	T	T	T	T	T	T	Y	T
scaffold00037	G	210	R	R	A	R	R	R	R	R	A	R	A	A	A	A	A	R	R	A	R	R	R	G	A	A	R	R	A	A	R	A	A	A	R	A	A	A	R	R	R	A	R	A	A	R	A	R	R
scaffold00037	A	220	G	G	G	G	G	G	R	R	G	G	G	G	G	G	G	G	R	G	G	G	G	G	G	G	G	G	R	G	G	G	G	G	G	G	G	G	G	G	G	G	G	R	G	G	R	G	G
scaffold00037	C	232	T	Y	T	T	T	T	T	Y	Y	Y	T	Y	Y	Y	Y	T	Y	T	Y	Y	Y	T	T	Y	T	T	T	T	Y	Y	Y	T	Y	T	Y	T	Y	Y	T	T	Y	Y	Y	T	Y	Y	T
scaffold00037	A	250	C	C	C	C	M	M	C	C	C	C	C	C	C	C	C	C	M	C	C	C	C	C	C	M	C	C	M	M	C	C	C	C	C	M	C	C	C	M	C	M	C	C	C	C	C	C	C
scaffold00037	G	256	K	K	K	K	K	K	K	K	K	K	K	K	T	K	K	K	K	K	K	K	K	T	T	K	K	K	K	T	K	T	K	T	K	T	K	K	K	K	K	K	K	T	T	K	K	K	K
scaffold00037	A	262	W	W	W	T	W	T	T	W	T	W	W	W	T	T	W	T	W	T	T	T	W	T	T	W	T	T	W	W	T	W	T	T	T	W	T	W	W	W	T	W	W	T	T	W	T	T	W
scaffold00038	A	173	N	R	N	G	G	G	N	G	G	G	R	G	N	G	G	R	N	G	G	A	G	N	A	N	G	G	G	G	N	G	R	N	G	R	G	R	G	R	G	G	R	N	G	A	G	G	N
scaffold00038	T	180	N	Y	N	C	C	C	N	C	T	C	Y	C	N	C	C	Y	N	Y	C	T	Y	N	T	N	C	C	C	T	N	C	Y	N	Y	Y	C	Y	C	Y	C	C	Y	N	C	T	C	Y	N
scaffold00038	T	197	N	C	N	C	C	C	N	C	C	C	C	C	N	C	C	Y	N	Y	C	C	Y	N	C	N	C	C	C	C	N	C	C	N	C	C	C	C	C	C	C	C	C	N	C	C	N	C	N
scaffold00038	A	212	N	G	N	G	G	G	N	G	G	G	G	G	N	G	G	G	N	G	G	G	G	N	N	N	G	G	G	G	N	G	G	N	G	G	G	R	G	G	G	G	G	N	G	A	G	R	N
scaffold00038	G	230	N	A	N	N	R	G	N	R	N	A	A	G	N	A	A	A	N	A	A	A	A	N	N	N	R	R	G	A	N	R	A	N	A	R	G	R	R	R	G	A	A	N	N	A	G	N	N
scaffold00038	G	233	N	A	N	N	A	A	N	A	N	A	R	A	N	A	A	A	N	A	A	A	A	N	N	N	A	R	A	A	N	A	A	N	A	A	A	A	A	R	A	A	A	N	N	A	A	N	N
scaffold00040	A	10	N	N	N	N	N	A	N	T	N	T	T	T	N	T	N	T	T	N	T	T	T	T	T	T	N	N	T	T	T	W	T	N	T	T	T	T	T	N	N	N	T	T	N	N	T	T	N
scaffold00040	C	154	A	A	A	A	N	A	A	N	A	A	A	A	N	N	A	A	A	A	A	A	A	A	A	A	A	A	A	A	A	A	A	A	A	N	A	A	A	N	A	A	A	A	C	A	C	C	A
scaffold00042	T	56	A	A	A	W	W	N	W	W	W	N	A	A	N	W	N	A	A	A	W	W	N	A	A	A	W	A	A	W	W	N	W	A	A	W	N	W	N	A	A	N	W	W	W	A	A	A	W
scaffold00042	C	58	T	T	T	Y	T	N	Y	T	T	N	T	T	N	T	N	T	T	T	Y	Y	N	T	T	T	T	Y	T	Y	T	N	T	Y	T	T	N	T	N	T	T	N	T	T	T	T	T	T	T
scaffold00042	G	59	R	A	R	R	A	N	R	R	A	N	A	A	N	A	N	R	A	A	R	R	N	A	A	A	R	R	R	R	A	N	A	R	A	A	N	A	N	A	A	N	A	A	A	A	A	A	A
scaffold00042	T	70	A	W	A	W	A	N	A	A	W	N	A	W	N	A	N	W	W	T	A	A	N	T	A	A	A	A	A	A	A	N	A	W	A	W	N	A	N	A	A	N	A	A	W	A	A	W	A
scaffold00042	A	77	R	G	G	G	G	N	R	G	R	N	G	R	N	R	N	G	G	G	R	G	N	R	G	R	G	G	G	R	G	N	G	R	R	G	N	R	N	G	R	N	G	G	R	G	R	G	G
scaffold00042	C	82	T	T	T	Y	T	N	T	T	T	N	T	T	N	T	N	T	T	T	T	T	N	Y	T	T	T	T	Y	T	T	N	T	T	T	T	N	T	N	T	T	N	T	T	T	T	T	T	T
scaffold00042	T	83	C	Y	C	Y	C	N	C	C	Y	N	C	Y	N	C	N	Y	Y	T	C	C	N	T	C	C	C	C	Y	C	C	N	C	Y	C	Y	N	C	N	C	C	N	C	C	C	T	C	Y	C
scaffold00042	T	105	K	G	G	G	G	N	K	G	G	N	G	G	N	K	N	G	K	G	G	G	N	K	G	G	G	G	G	G	G	N	G	G	G	G	K	K	K	G	N	N	G	G	G	K	K	G	K
scaffold00042	T	113	W	W	W	W	T	A	W	W	T	A	W	T	A	T	A	W	W	W	W	A	A	W	W	W	W	W	W	A	A	A	A	A	W	A	W	T	W	A	W	W	W	T	T	W	W	A	T
scaffold00042	T	125	C	C	C	Y	C	C	C	C	Y	C	C	C	C	C	C	C	C	C	C	C	C	Y	Y	C	C	C	C	C	C	C	C	C	C	C	C	C	C	C	C	C	C	C	C	C	C	C	C
scaffold00042	A	162	G	G	G	R	N	G	G	G	G	G	G	G	G	G	G	G	G	G	G	G	G	G	G	G	G	G	G	G	G	G	G	R	G	R	G	G	G	R	G	R	A	G	G	G	G	G	G
scaffold00042	G	179	A	A	A	A	N	G	A	A	A	R	R	A	A	R	A	A	A	A	R	R	R	R	A	A	A	R	R	A	R	A	R	R	A	A	A	A	A	A	R	R	A	A	R	A	A	R	A
scaffold00042	T	180	A	A	A	A	N	T	A	A	A	T	W	A	W	W	W	W	A	W	T	W	T	W	A	A	A	W	A	A	W	A	W	W	A	A	A	A	A	A	W	W	A	A	W	A	A	W	W
scaffold00042	T	200	G	G	G	G	N	G	G	G	G	G	K	K	G	G	G	G	G	G	G	G	G	G	K	G	N	G	G	G	G	G	G	G	G	G	G	G	G	K	G	G	G	G	K	G	G	G	G
scaffold00045	C	46	T	T	N	T	T	T	N	T	N	N	T	T	N	N	T	N	Y	C	T	T	N	N	T	T	N	N	N	T	N	T	N	N	N	N	T	Y	T	T	T	N	N	T	T	T	N	T	T
scaffold00045	T	49	C	T	N	C	C	C	N	C	N	N	C	T	N	N	C	N	Y	T	C	C	N	N	C	C	N	N	N	C	N	T	N	N	N	N	C	T	C	C	C	N	N	C	C	T	N	Y	T
scaffold00045	C	52	T	C	N	T	T	T	N	T	N	C	T	T	N	N	T	N	Y	C	T	T	N	N	T	Y	N	N	N	T	N	C	N	N	N	N	T	C	T	T	T	N	N	T	Y	T	N	T	C
scaffold00045	C	61	T	C	T	T	T	T	Y	Y	C	T	T	T	N	Y	T	T	Y	T	T	T	T	T	T	Y	T	N	T	T	N	T	Y	T	T	T	T	C	Y	T	T	C	C	T	T	T	N	T	C
scaffold00045	T	64	C	T	T	C	C	T	T	Y	T	C	C	C	N	Y	Y	Y	Y	Y	C	T	Y	C	C	Y	C	N	C	C	N	T	T	C	C	T	Y	T	Y	C	C	T	T	T	Y	T	N	C	T
scaffold00045	C	70	A	C	A	A	A	A	M	A	C	A	A	A	N	M	A	A	M	M	A	A	A	A	A	M	A	N	A	A	N	A	M	A	A	A	M	A	A	A	A	A	C	A	M	C	N	A	A
scaffold00045	G	73	A	G	A	A	A	A	R	R	A	A	A	A	N	R	A	A	R	R	A	A	A	A	A	R	A	N	A	A	N	A	R	A	A	A	R	G	R	A	A	A	R	A	R	A	N	A	A
scaffold00045	G	76	A	G	A	A	A	A	R	R	A	A	A	A	N	A	A	A	R	R	A	A	A	A	A	R	A	N	A	A	N	A	G	A	A	A	R	G	R	A	A	A	R	A	A	A	N	A	A
scaffold00045	T	85	T	C	Y	C	C	C	C	Y	C	Y	T	C	N	C	Y	C	C	C	T	C	Y	C	T	Y	C	C	T	C	N	T	C	T	T	T	Y	C	Y	Y	T	Y	Y	C	Y	C	N	Y	C
scaffold00045	G	100	A	A	A	A	G	R	R	R	G	R	A	A	R	R	A	A	R	R	R	A	A	R	R	R	R	A	A	R	A	A	R	R	R	A	A	G	R	R	R	A	R	R	R	A	A	R	G
scaffold00045	A	121	A	C	M	A	C	A	M	C	C	M	C	M	C	M	A	M	C	M	M	C	A	M	C	C	M	M	M	C	C	C	C	C	M	M	A	C	C	M	C	M	M	A	M	A	M	C	C
scaffold00045	T	130	C	C	C	T	C	C	Y	C	C	Y	C	Y	C	C	T	C	C	C	Y	C	C	C	C	C	C	Y	Y	Y	C	C	Y	C	C	C	T	C	Y	Y	C	C	Y	T	C	T	Y	C	C
scaffold00045	G	160	A	A	A	A	A	A	R	A	A	R	A	A	A	A	A	A	A	A	R	A	A	A	A	A	A	R	R	A	A	A	R	A	A	A	G	A	A	R	A	A	R	A	A	G	R	A	A
scaffold00045	C	169	T	Y	Y	C	C	T	Y	T	Y	Y	T	Y	C	Y	T	Y	T	T	Y	Y	C	Y	Y	C	Y	T	T	Y	C	T	Y	T	Y	Y	T	Y	Y	Y	Y	Y	T	T	C	T	Y	C	C
scaffold00045	A	193	G	G	G	G	G	G	G	G	R	G	G	G	G	G	G	G	G	R	G	G	G	G	G	G	G	G	G	G	G	G	G	G	G	G	G	G	G	G	G	G	G	G	G	G	G	G	G
scaffold00045	T	199	T	G	K	G	G	T	K	T	G	G	T	K	G	G	T	G	G	K	K	G	T	K	G	T	G	K	G	G	T	T	G	G	G	G	T	G	G	K	K	G	K	T	G	T	G	K	G
scaffold00045	C	232	T	Y	Y	Y	C	T	Y	T	Y	T	T	Y	Y	Y	T	C	Y	Y	Y	Y	T	T	Y	C	Y	Y	C	Y	T	T	Y	C	Y	C	T	C	C	Y	Y	T	Y	T	Y	T	Y	Y	T
scaffold00045	C	238	T	T	Y	T	T	T	Y	T	T	Y	C	T	T	T	C	T	T	T	Y	T	T	T	T	Y	T	T	T	T	T	T	T	T	T	T	Y	T	T	Y	Y	T	Y	Y	T	T	Y	Y	T
scaffold00045	A	241	A	G	G	G	G	A	R	A	G	R	A	R	G	R	A	G	G	R	R	G	A	R	R	R	G	R	R	R	G	G	G	G	R	G	R	G	R	R	R	G	R	A	R	A	R	G	G
scaffold00045	T	250	C	C	C	C	C	C	Y	C	Y	C	C	C	Y	C	C	Y	Y	Y	C	Y	C	C	Y	C	Y	C	C	C	T	C	C	Y	C	C	C	C	Y	Y	Y	C	Y	C	C	C	C	C	C
scaffold00045	T	251	T	C	Y	C	C	T	Y	C	C	Y	T	Y	C	Y	T	C	C	C	Y	C	Y	T	Y	C	C	Y	Y	Y	C	T	C	C	Y	Y	T	C	Y	Y	Y	Y	Y	T	Y	C	Y	C	C
scaffold00045	T	263	C	C	C	C	C	C	C	C	C	C	C	C	C	C	C	C	C	C	C	C	C	C	Y	C	Y	C	C	C	C	C	C	C	C	C	C	C	C	C	C	C	Y	C	C	C	C	C	C
scaffold00045	T	265	C	C	C	Y	C	C	Y	C	Y	C	T	C	C	C	T	C	C	Y	Y	C	T	C	C	C	Y	C	Y	C	C	C	C	C	C	Y	T	C	C	Y	Y	C	Y	C	C	C	Y	C	C
scaffold00045	C	277	T	T	T	T	T	Y	Y	T	T	Y	C	T	T	T	C	T	T	T	Y	T	T	Y	T	Y	T	Y	Y	Y	T	T	Y	T	T	T	Y	T	Y	Y	Y	T	Y	T	T	T	Y	T	T
scaffold00047	A	44	T	T	T	T	T	T	N	W	N	W	T	W	T	W	T	W	N	W	W	T	T	W	W	W	T	W	W	W	W	W	W	T	T	W	W	W	T	T	W	N	W	N	W	W	T	W	T
scaffold00047	C	113	T	T	T	T	T	T	T	T	T	T	T	T	T	T	T	T	N	T	T	T	T	T	T	T	T	T	T	T	T	T	T	T	T	T	T	T	T	T	T	N	T	N	C	T	C	C	N
scaffold00047	G	147	N	N	C	N	C	C	C	N	G	N	N	N	N	C	C	N	S	N	C	N	N	N	N	C	C	C	N	N	N	N	C	N	C	N	C	C	N	N	C	N	C	N	C	C	C	C	C
scaffold00047	A	148	N	C	C	N	C	C	C	N	M	C	C	N	N	C	C	N	C	C	C	C	N	C	N	C	C	C	C	N	C	M	C	N	C	C	C	C	C	C	C	N	C	C	C	C	C	C	C
scaffold00047	T	150	N	C	C	N	C	C	C	N	Y	C	C	N	N	C	C	N	C	C	C	C	N	C	N	C	C	C	C	N	C	Y	C	N	C	C	C	C	C	C	C	N	C	C	C	C	C	C	C
scaffold00048	T	30	Y	Y	C	C	Y	T	T	T	T	T	Y	Y	N	Y	C	Y	C	Y	C	T	C	N	Y	Y	T	T	C	Y	C	Y	C	C	Y	Y	Y	Y	T	Y	Y	T	T	Y	C	C	C	Y	T
scaffold00048	A	33	R	R	G	G	R	A	G	A	A	G	R	R	N	R	G	G	G	R	G	A	G	N	G	G	G	G	G	R	G	G	G	G	R	R	G	G	G	R	G	G	G	R	G	G	G	R	G
scaffold00048	T	60	C	C	C	C	Y	T	C	C	C	C	C	C	N	C	C	C	Y	C	C	C	C	C	C	C	C	Y	C	C	C	Y	C	C	C	C	Y	C	C	C	C	T	T	C	C	C	C	C	C
scaffold00048	T	81	W	A	A	A	W	A	A	T	W	A	W	W	N	A	A	A	A	A	A	A	A	A	A	A	A	A	A	W	W	A	W	A	A	W	W	W	A	A	A	W	W	W	A	A	T	T	A
scaffold00048	T	90	W	A	T	A	W	T	A	T	W	W	W	W	N	A	A	T	A	W	A	A	A	A	A	A	A	A	A	W	A	W	W	T	A	T	W	W	A	W	A	T	W	T	A	A	T	T	A
scaffold00048	C	111	A	A	A	A	A	A	N	A	A	A	A	A	N	A	A	A	A	A	A	A	A	N	M	C	A	A	A	A	C	A	A	A	A	A	A	A	A	A	M	A	A	N	A	A	A	A	M
scaffold00048	G	120	A	A	R	R	A	A	N	G	A	R	R	A	N	A	R	A	A	A	A	A	A	N	A	A	A	A	A	R	A	A	R	R	A	A	R	A	A	A	A	A	R	A	A	A	A	A	A
scaffold00048	G	133	A	A	A	A	A	A	A	A	A	A	A	A	N	A	A	A	R	A	A	A	A	N	A	A	A	A	R	A	A	R	A	A	A	A	A	A	A	A	R	A	R	A	A	A	A	A	A
scaffold00048	T	149	C	C	C	C	C	C	C	C	C	C	C	Y	N	C	C	T	C	C	C	Y	C	N	C	Y	C	C	C	C	C	C	C	C	C	Y	C	C	C	C	C	C	C	C	Y	C	C	C	C
scaffold00048	G	186	G	A	A	G	A	A	G	G	G	R	R	R	N	R	R	R	A	A	R	R	A	N	A	R	A	A	R	G	A	R	A	R	R	R	R	R	A	A	A	R	R	R	A	N	A	R	A
scaffold00048	A	198	G	G	G	R	R	G	G	G	R	R	G	R	N	R	R	G	R	R	A	R	A	N	N	G	R	R	R	R	G	G	G	R	G	R	R	R	R	R	R	R	G	G	G	N	R	G	G
scaffold00048	G	243	A	N	N	R	A	A	N	A	R	A	A	N	N	A	R	A	A	A	A	R	A	N	N	A	A	A	A	A	A	N	A	A	A	A	A	R	N	A	A	R	A	N	A	N	N	A	A
scaffold00052	G	92	A	A	A	N	N	N	A	N	A	A	A	A	N	A	A	A	A	A	G	A	A	N	A	A	A	A	A	A	N	A	A	A	A	A	A	A	A	A	A	A	A	A	G	A	N	G	A
scaffold00059	T	59	N	C	C	T	C	C	Y	C	Y	C	C	C	N	C	Y	N	T	Y	N	C	C	C	N	C	C	C	Y	N	N	C	C	C	Y	C	C	N	C	C	C	Y	C	Y	Y	C	C	C	C
scaffold00059	G	60	N	A	A	A	R	A	R	G	A	R	A	A	N	R	A	N	A	A	N	R	A	R	N	G	R	R	A	N	N	R	A	R	A	A	A	N	A	A	R	A	R	R	R	R	R	R	A
scaffold00059	C	74	N	T	T	T	Y	T	Y	C	T	Y	T	T	N	Y	T	T	T	T	N	Y	T	Y	N	C	Y	C	T	N	T	Y	T	Y	Y	T	T	T	T	T	Y	T	C	Y	Y	C	Y	Y	T
scaffold00059	A	87	M	C	N	C	C	C	C	M	C	C	M	C	N	N	C	C	N	C	N	M	M	C	N	C	C	C	C	C	M	M	C	C	C	C	C	C	M	C	C	M	C	C	C	C	C	C	C
scaffold00059	G	95	T	T	N	N	T	T	T	T	T	K	T	G	N	N	N	T	N	T	N	T	T	K	N	T	T	T	K	T	T	K	T	K	G	T	G	T	T	G	T	T	T	T	T	T	K	T	K
scaffold00059	A	96	G	G	N	N	R	G	R	A	R	R	A	G	N	N	N	G	N	G	N	R	G	G	N	G	R	G	G	G	G	R	G	G	G	G	G	G	A	G	G	G	G	A	R	G	R	G	G
scaffold00059	G	99	G	A	N	N	A	A	A	A	R	A	A	A	N	N	N	A	N	A	N	A	A	A	N	A	A	A	R	A	A	A	A	A	A	A	A	A	A	A	A	A	A	A	A	A	A	A	A
scaffold00059	A	104	T	T	T	N	T	T	T	T	T	T	T	T	N	T	N	T	N	T	T	T	T	T	N	T	T	T	W	T	T	T	T	T	T	T	T	T	T	T	T	T	T	T	T	T	T	T	T
scaffold00059	G	109	R	A	A	N	G	A	R	G	R	R	G	G	N	G	N	A	N	R	G	R	A	A	N	G	R	A	R	A	G	R	A	R	A	A	A	A	G	A	A	A	A	G	R	A	R	A	R
scaffold00059	C	118	T	T	T	N	T	T	Y	T	T	Y	C	T	N	T	N	T	N	T	T	T	T	T	T	T	T	T	T	T	T	Y	T	T	T	T	T	T	T	T	T	T	T	T	T	T	Y	T	T
scaffold00059	A	119	G	R	G	N	G	G	G	G	G	G	G	G	N	G	N	G	N	G	G	G	G	R	G	G	G	G	R	G	G	R	G	R	A	G	A	G	G	A	G	G	G	G	G	G	R	G	G
scaffold00059	T	121	Y	T	T	N	C	T	Y	C	Y	C	C	C	N	C	N	T	N	Y	C	Y	T	Y	C	C	Y	T	Y	T	C	Y	T	Y	T	C	T	T	C	T	T	Y	T	C	Y	T	Y	T	C
scaffold00059	G	128	R	A	A	N	A	A	A	A	R	A	A	A	N	A	N	A	N	A	A	A	A	A	A	A	A	A	A	A	A	A	A	A	A	A	A	A	A	A	A	A	A	A	A	A	A	A	R
scaffold00059	T	204	T	T	T	Y	Y	T	Y	C	Y	Y	C	C	C	C	C	C	C	Y	C	Y	C	Y	Y	C	Y	Y	Y	T	C	Y	Y	Y	Y	Y	C	Y	C	Y	C	Y	C	C	C	Y	Y	C	T
scaffold00059	T	219	T	T	T	C	Y	T	Y	C	Y	Y	C	C	C	C	C	C	C	Y	C	Y	C	Y	Y	C	Y	Y	Y	T	C	Y	Y	Y	Y	Y	C	Y	C	Y	C	Y	C	C	C	Y	Y	C	T
scaffold00059	A	233	G	G	G	G	G	G	G	G	G	G	G	G	G	G	G	G	G	G	G	G	G	R	G	G	G	G	R	G	G	G	R	G	G	G	G	G	G	G	G	G	G	G	G	G	R	G	G
scaffold00059	T	245	Y	T	C	T	Y	T	Y	C	Y	Y	C	C	C	C	C	T	C	T	C	Y	Y	T	Y	C	Y	Y	T	T	C	Y	T	Y	T	Y	T	Y	C	Y	Y	T	T	C	Y	T	Y	T	T
scaffold00065	T	158	G	N	N	N	N	K	G	G	N	K	N	N	G	G	K	G	T	N	N	G	K	N	N	N	N	G	N	N	K	G	G	G	K	N	G	N	G	G	N	G	N	G	G	G	N	G	N
scaffold00066	A	31	M	C	C	C	C	C	M	C	C	C	C	C	C	C	C	M	C	C	C	C	C	C	C	C	C	C	C	C	C	C	C	C	C	C	C	C	C	C	C	C	C	C	C	C	C	C	C
scaffold00068	C	240	N	A	A	M	N	A	A	A	A	A	A	N	N	A	A	A	N	A	C	A	A	A	A	A	A	A	A	A	N	A	A	N	A	A	A	A	A	A	A	A	A	A	C	A	N	C	M
scaffold00077	A	206	C	N	C	C	N	N	N	N	C	C	C	C	N	C	C	C	C	C	C	C	N	C	N	C	N	N	C	C	N	N	C	N	C	N	N	N	C	N	C	C	C	C	A	C	N	A	C
scaffold00080	T	56	N	C	C	C	C	N	Y	C	Y	Y	C	N	C	C	N	Y	N	C	C	C	C	N	C	N	T	N	C	C	C	C	C	N	C	C	C	N	N	C	N	C	N	Y	Y	N	Y	Y	C
scaffold00080	T	57	N	T	C	C	C	N	C	T	Y	Y	C	N	T	C	N	Y	N	C	T	C	C	N	C	N	T	N	C	C	C	C	C	N	C	C	C	N	N	Y	N	C	N	C	Y	N	C	C	C
scaffold00080	T	59	N	C	C	C	C	N	C	T	C	Y	C	N	T	C	N	Y	N	C	T	C	C	N	C	N	T	N	C	C	C	C	C	N	C	C	C	N	N	C	N	C	N	C	Y	N	Y	C	C
scaffold00080	A	77	N	T	W	T	T	N	A	A	W	A	T	N	A	T	N	W	N	W	A	A	T	N	T	N	A	N	T	T	T	W	T	N	T	W	T	N	N	W	N	T	N	W	W	N	W	W	W
scaffold00080	G	95	N	A	G	N	A	A	A	G	A	A	A	N	G	A	N	R	N	A	G	N	N	N	A	N	A	N	A	N	A	A	N	N	N	G	A	G	N	A	N	A	N	A	R	N	A	A	A
scaffold00080	A	110	M	C	M	C	C	C	C	C	C	C	C	N	C	M	M	C	N	C	C	M	N	N	N	M	C	M	C	N	C	M	N	N	A	M	C	C	N	C	C	M	N	C	C	C	M	C	M
scaffold00080	C	143	Y	N	T	T	N	T	C	N	T	T	N	N	T	T	T	T	N	N	N	T	N	N	N	T	N	T	N	Y	N	T	N	N	Y	T	N	T	N	T	T	T	N	N	Y	T	Y	N	Y
scaffold00080	T	155	C	N	C	C	N	C	C	N	C	C	N	N	C	Y	C	C	N	N	N	C	N	N	N	C	N	C	N	C	N	C	N	N	C	C	N	C	N	C	C	T	N	N	C	C	C	N	C
scaffold00080	G	176	A	R	A	A	A	A	R	R	R	R	A	A	A	A	A	A	N	A	A	R	A	A	R	R	A	A	A	A	A	A	R	N	A	A	A	A	R	R	G	R	A	A	R	A	A	R	R
scaffold00080	G	196	R	R	R	A	R	A	R	R	R	R	R	R	G	A	A	R	N	R	R	R	A	A	R	R	R	R	A	R	A	R	R	N	R	A	R	R	R	R	G	R	A	R	R	A	A	R	R
scaffold00080	T	200	Y	Y	Y	Y	Y	T	Y	Y	Y	C	C	C	C	Y	Y	Y	N	Y	Y	Y	Y	Y	Y	Y	C	Y	Y	C	Y	Y	Y	N	Y	Y	Y	Y	C	Y	C	Y	T	Y	C	Y	Y	C	C
scaffold00080	C	205	Y	Y	T	T	Y	T	Y	T	T	Y	T	T	T	T	T	T	N	T	T	T	T	T	T	T	T	T	Y	Y	T	Y	T	N	Y	T	T	Y	T	Y	T	T	T	Y	Y	T	T	T	Y
scaffold00080	A	224	R	G	R	G	G	G	G	R	G	R	G	R	N	G	G	R	N	R	R	G	G	G	G	G	G	G	G	R	G	R	G	N	R	G	G	R	R	G	G	G	G	G	R	G	G	R	G
scaffold00080	A	236	R	G	R	R	R	G	G	R	G	R	G	R	N	G	G	R	N	R	R	G	R	G	G	G	G	G	G	R	G	R	G	N	R	G	G	R	R	G	G	G	G	G	R	G	G	R	G
scaffold00080	A	242	G	G	R	G	G	G	G	G	G	G	G	G	N	G	G	G	N	G	G	G	G	G	G	G	G	G	G	G	G	G	G	N	G	G	G	G	G	G	G	G	G	G	G	G	G	G	G
scaffold00080	A	245	G	R	G	G	R	G	R	G	R	R	G	G	N	G	G	G	N	G	G	R	G	G	R	R	R	R	G	G	G	R	G	N	G	G	R	G	R	R	A	R	G	G	R	R	G	R	R
scaffold00083	A	13	N	G	G	R	G	A	G	G	R	G	G	G	N	G	R	G	G	G	G	G	G	G	G	G	G	G	G	N	G	G	G	G	G	G	N	G	G	G	G	N	R	R	G	A	G	G	G
scaffold00083	A	19	N	G	G	G	G	G	R	G	G	G	G	G	N	G	G	G	G	G	G	G	G	G	R	R	G	R	G	N	G	G	G	G	G	G	N	G	G	G	G	G	G	G	G	G	G	R	G
scaffold00083	A	25	N	R	G	G	G	G	G	G	G	G	G	G	N	R	G	G	R	R	A	G	G	G	G	G	G	G	G	N	G	R	G	G	G	G	N	G	G	G	G	G	G	G	G	G	G	G	R
scaffold00083	T	28	N	C	C	C	C	C	C	C	C	C	C	C	N	C	C	C	C	Y	C	C	C	Y	C	C	C	Y	Y	N	C	C	C	Y	Y	C	N	C	C	C	C	C	C	C	C	C	C	C	C
scaffold00083	C	37	N	T	Y	T	T	T	T	T	T	T	T	T	N	T	T	Y	T	Y	T	T	T	T	T	T	T	Y	T	N	T	T	T	T	Y	Y	N	T	T	T	T	T	T	T	T	T	T	T	Y
scaffold00083	T	40	N	C	C	C	C	C	Y	C	C	C	C	C	N	Y	C	C	C	C	C	C	C	Y	Y	Y	C	C	C	N	C	C	T	C	C	C	N	C	C	C	C	C	Y	C	C	C	C	C	Y
scaffold00083	A	46	N	G	R	G	G	G	G	G	G	G	G	G	N	G	G	G	G	R	G	G	G	G	G	G	G	G	G	N	G	G	G	G	R	R	N	G	G	G	G	R	G	G	G	G	G	G	G
scaffold00083	G	58	N	A	A	A	A	A	A	A	R	A	A	R	N	A	A	A	A	A	A	R	A	A	A	A	A	A	A	N	A	N	A	A	A	A	N	A	A	A	A	R	A	R	A	A	A	R	A
scaffold00083	T	82	N	C	C	C	C	C	Y	C	C	Y	C	C	N	C	C	Y	C	Y	C	C	C	C	C	C	C	C	C	N	T	N	C	C	Y	Y	N	C	C	Y	C	C	C	C	C	C	C	C	C
scaffold00083	C	97	N	T	T	T	T	T	Y	N	T	T	T	T	N	Y	T	T	T	T	T	T	T	T	T	Y	T	T	T	N	T	N	C	T	T	T	N	T	T	T	T	Y	C	T	T	T	T	T	T
scaffold00083	G	100	N	A	A	N	A	G	A	N	A	R	A	A	N	A	A	N	A	A	A	A	A	N	N	A	N	A	N	N	N	N	A	A	R	A	N	G	A	A	N	N	A	A	A	A	A	A	A
scaffold00083	T	109	N	Y	T	C	C	C	Y	N	Y	Y	C	Y	N	C	Y	C	C	C	T	Y	T	N	N	C	N	C	N	N	N	N	C	C	Y	T	N	C	T	T	N	N	C	C	C	T	C	C	C
scaffold00083	G	124	N	R	G	G	A	A	R	N	R	A	A	R	N	G	R	G	R	G	A	G	A	N	N	R	N	R	N	N	N	N	G	A	R	G	N	A	G	A	N	N	G	G	A	A	G	A	G
scaffold00083	A	159	N	A	N	A	G	G	A	A	R	N	G	R	N	G	R	A	R	R	G	A	G	N	A	G	N	A	N	N	N	N	G	G	G	G	N	G	A	A	N	N	G	A	A	G	A	G	A
scaffold00083	G	175	N	A	N	A	A	N	N	A	N	N	A	A	N	A	A	A	A	A	N	A	A	A	R	A	A	A	N	N	N	N	N	N	R	A	N	N	N	A	N	N	N	A	N	A	N	A	A
scaffold00086	T	59	A	A	N	A	N	N	A	N	A	A	N	N	A	A	A	N	A	A	A	A	A	N	A	T	A	A	N	A	A	N	T	A	A	W	N	N	N	A	N	N	A	N	N	A	N	A	A
scaffold00086	T	60	C	C	N	Y	N	N	C	N	C	Y	N	N	C	C	Y	N	C	C	C	C	Y	N	C	C	Y	C	N	C	C	N	C	T	C	C	N	N	N	C	N	N	C	N	N	C	N	C	C
scaffold00086	C	81	N	T	N	T	N	N	T	N	T	T	N	N	T	T	T	N	T	T	T	T	T	N	T	C	T	T	N	T	T	N	T	T	T	Y	N	N	N	T	N	T	T	N	T	T	N	Y	N
scaffold00086	C	105	C	T	N	T	N	C	N	N	T	T	N	N	T	N	T	N	T	T	T	Y	Y	N	Y	T	T	Y	N	T	T	C	T	T	T	T	N	C	N	Y	C	Y	Y	N	Y	T	N	T	N
scaffold00086	T	115	C	C	N	C	C	C	N	N	C	C	N	N	C	N	C	N	C	C	C	C	C	N	C	C	Y	C	N	N	C	C	C	C	C	Y	N	C	C	C	C	C	C	N	C	T	N	C	N
scaffold00086	A	126	G	A	N	R	G	G	N	N	G	G	N	N	G	N	G	N	G	G	G	R	R	N	R	N	G	G	N	N	G	G	G	G	A	G	N	G	N	G	G	G	G	N	G	G	N	N	N
scaffold00086	A	129	C	C	N	M	C	M	N	N	C	C	N	N	C	N	C	N	C	C	C	M	M	N	C	N	C	C	N	N	C	A	C	C	C	C	N	C	N	C	C	C	C	N	M	C	N	N	N
scaffold00086	G	131	A	A	N	A	A	A	N	N	A	A	N	N	A	N	A	N	A	A	A	A	A	N	A	N	A	A	N	N	A	A	A	A	A	R	N	A	N	A	A	A	A	N	A	A	N	N	N
scaffold00087	T	19	A	A	A	A	W	W	N	A	W	A	A	A	A	T	A	A	A	A	A	N	A	N	A	N	N	A	A	A	A	A	A	W	W	A	N	A	T	N	W	A	A	A	N	N	N	A	N
scaffold00087	T	34	C	T	C	T	Y	Y	N	Y	Y	C	Y	Y	C	Y	C	C	Y	Y	T	N	C	N	C	N	N	C	C	T	Y	C	C	Y	Y	Y	N	Y	T	N	T	C	T	C	N	N	N	C	N
scaffold00087	A	35	C	C	C	C	C	C	N	C	C	C	C	C	C	C	C	C	C	C	C	N	C	N	C	N	N	C	C	C	C	C	C	C	M	C	N	C	C	N	C	C	C	M	N	N	N	C	N
scaffold00087	C	49	T	C	T	T	T	T	N	Y	T	T	T	T	T	T	T	T	Y	Y	T	N	T	N	T	N	N	T	T	T	Y	T	T	T	T	T	N	Y	T	N	T	T	T	T	N	N	N	T	N
scaffold00087	T	55	A	A	A	N	A	W	N	A	A	A	A	A	A	A	A	A	A	A	A	N	A	N	T	N	N	A	A	T	A	A	A	W	W	A	N	A	W	N	W	A	A	A	N	N	N	A	N
scaffold00087	C	58	T	T	Y	T	Y	Y	N	T	T	C	Y	Y	C	T	T	T	T	T	T	N	T	N	T	N	N	T	T	C	T	T	T	Y	Y	Y	N	Y	Y	N	T	T	T	T	N	N	N	T	N
scaffold00087	C	103	C	T	N	C	Y	Y	N	Y	C	T	Y	T	Y	T	Y	T	T	T	T	N	T	Y	C	N	N	C	T	Y	T	C	Y	C	Y	T	N	T	C	N	Y	C	Y	T	N	N	N	Y	N
scaffold00087	T	124	Y	C	N	C	C	N	N	Y	T	C	Y	Y	C	T	C	C	C	Y	C	N	T	N	N	N	N	N	Y	C	C	N	T	C	N	N	N	C	N	N	N	C	T	Y	N	N	N	T	N
scaffold00087	G	139	C	G	N	C	C	N	N	S	C	C	C	C	C	C	S	C	C	C	C	N	C	N	N	N	N	N	C	C	G	N	C	C	N	C	N	C	N	N	N	C	C	C	N	N	N	C	N
scaffold00087	A	145	G	G	N	G	R	N	N	G	G	G	G	G	G	G	G	G	G	G	G	N	G	N	G	N	N	G	G	G	G	N	G	G	N	G	N	G	N	N	N	A	G	G	N	N	N	G	N
scaffold00087	T	151	Y	C	N	C	C	N	N	C	C	C	C	C	C	C	C	C	C	Y	N	N	C	N	C	N	N	C	Y	C	C	N	C	Y	N	C	N	Y	N	N	Y	C	T	C	N	N	N	C	N
scaffold00087	A	160	T	T	N	T	T	N	N	W	T	T	T	T	T	T	T	T	T	T	N	N	T	N	T	N	N	T	W	T	T	N	T	T	N	A	N	T	T	N	T	T	T	T	N	N	N	T	N
scaffold00087	G	175	R	A	N	A	R	A	N	R	A	A	A	G	A	G	R	G	R	A	N	N	A	N	A	N	N	A	A	A	A	A	A	A	A	A	N	A	A	N	R	A	A	R	N	N	N	A	N
scaffold00087	A	176	C	C	N	C	C	C	N	C	C	C	C	C	C	C	C	C	M	C	N	N	C	N	C	N	N	C	C	C	C	C	C	M	C	C	N	C	A	N	M	C	C	C	N	N	N	C	N
scaffold00087	T	178	C	C	N	C	C	C	N	Y	C	C	C	C	C	C	C	C	C	Y	N	N	C	N	C	N	N	C	C	C	C	C	C	C	C	Y	N	C	C	N	C	C	C	C	N	N	N	C	N
scaffold00087	G	182	A	G	N	A	R	A	N	R	A	G	A	G	A	G	A	G	R	R	N	N	A	N	A	N	N	A	A	G	G	A	A	R	A	A	N	A	A	N	R	A	A	A	N	N	N	A	N
scaffold00087	T	184	C	C	N	T	Y	C	N	Y	C	C	C	T	C	T	C	T	C	C	N	N	T	N	C	N	N	C	Y	T	C	C	C	Y	C	C	N	Y	C	N	Y	C	T	C	N	N	N	T	N
scaffold00087	G	187	A	N	N	A	A	A	N	A	A	A	A	A	A	A	A	A	A	A	N	N	A	N	A	N	N	A	A	A	G	A	A	A	A	A	N	A	A	N	A	A	A	A	N	N	N	A	N
scaffold00087	G	190	A	N	N	G	R	A	N	R	G	A	G	G	A	G	R	N	R	A	N	N	N	N	A	N	N	A	A	A	A	G	G	R	G	R	N	R	A	N	R	A	A	A	N	N	N	N	N
scaffold00087	A	196	T	N	N	T	T	T	N	W	T	N	T	T	T	T	T	N	T	T	N	N	N	N	T	N	N	T	T	T	A	T	W	T	T	W	N	T	T	N	T	T	A	T	N	N	N	N	N
scaffold00087	A	202	G	N	N	G	R	G	N	G	G	N	G	A	G	G	G	N	G	G	N	N	N	N	G	N	N	G	G	G	G	G	A	G	A	R	N	G	G	N	R	G	G	G	N	N	N	N	N
scaffold00095	A	120	T	T	N	T	T	N	N	A	N	N	N	T	A	N	T	T	N	T	T	T	T	N	N	N	N	T	N	T	N	N	N	T	W	T	T	N	T	T	T	T	W	T	T	N	T	W	T
scaffold00098	G	47	R	R	R	R	R	R	A	R	R	G	N	N	N	R	R	R	R	A	A	R	A	A	R	R	R	A	R	A	A	R	R	A	R	R	A	R	A	A	R	R	A	R	R	A	R	A	A
scaffold00098	C	56	M	M	M	M	M	M	A	M	M	C	N	N	N	M	M	M	M	A	A	M	A	A	M	A	M	A	M	A	A	M	M	A	M	C	A	M	A	A	M	M	A	C	M	M	M	A	A
scaffold00098	A	71	G	G	R	R	G	R	G	G	G	R	N	N	N	G	R	G	G	G	G	G	G	R	G	G	G	G	G	G	G	G	G	A	G	G	G	G	G	G	R	G	G	R	G	G	G	G	R
scaffold00098	A	89	R	G	R	R	R	R	G	A	R	A	N	N	N	R	R	R	R	G	G	R	G	R	R	R	R	G	R	R	G	R	R	G	R	R	R	R	R	A	G	R	R	A	A	A	R	G	R
scaffold00098	G	95	A	R	R	R	A	A	R	A	R	A	N	N	N	A	R	R	R	R	R	R	A	R	R	A	R	R	A	R	G	A	A	G	R	R	A	R	R	R	A	R	R	A	A	A	R	A	R
scaffold00098	C	107	T	T	Y	T	T	T	T	T	T	T	N	N	T	T	Y	T	T	T	T	T	T	Y	T	T	T	T	T	T	T	T	T	T	T	T	T	T	T	T	Y	T	T	Y	T	T	T	T	T
scaffold00098	A	113	R	R	G	R	G	G	R	G	R	G	N	N	G	G	G	G	G	G	R	G	G	R	G	G	G	G	G	G	R	G	G	G	G	G	G	G	R	G	G	G	G	G	G	G	G	G	R
scaffold00098	A	122	G	G	R	R	G	R	G	A	G	R	N	N	R	N	R	G	G	G	G	R	G	R	R	R	R	G	G	G	G	R	R	G	R	R	G	R	G	G	G	R	G	R	G	A	G	G	G
scaffold00098	C	128	Y	Y	Y	Y	Y	C	Y	C	Y	C	N	N	C	N	Y	Y	Y	T	Y	Y	T	Y	Y	Y	Y	T	Y	T	T	C	Y	T	Y	Y	Y	Y	T	T	N	T	T	C	Y	C	Y	T	T
scaffold00098	A	137	R	N	R	A	R	R	N	A	R	A	N	N	N	N	N	R	R	G	N	R	N	N	R	R	N	N	R	G	A	R	R	G	R	A	G	G	R	G	N	N	G	A	R	N	R	G	A
scaffold00098	C	149	Y	Y	Y	Y	Y	Y	C	C	T	T	N	N	N	N	N	Y	C	T	N	Y	T	C	Y	Y	C	N	Y	T	T	Y	T	T	Y	C	Y	T	T	T	N	C	T	T	Y	N	Y	T	T
scaffold00098	T	152	A	A	A	A	A	A	A	A	A	A	N	N	N	N	N	A	A	A	N	A	A	A	A	W	A	A	W	A	A	A	A	A	W	A	A	A	A	A	N	A	N	A	A	N	W	A	A
scaffold00098	T	161	C	Y	Y	Y	Y	C	Y	C	Y	C	N	N	N	N	Y	Y	C	C	C	Y	T	C	Y	Y	C	T	C	C	T	C	Y	T	Y	C	Y	Y	C	T	N	C	N	C	Y	C	T	T	C
scaffold00098	A	175	R	A	A	R	R	R	R	A	R	A	N	N	N	N	A	R	A	A	A	R	G	A	R	R	G	G	G	A	G	R	R	G	R	A	R	G	G	G	N	A	N	A	N	A	R	G	G
scaffold00098	C	179	T	T	T	T	T	T	T	T	T	T	N	N	N	N	T	T	T	T	T	T	T	T	T	T	T	T	T	T	T	T	T	T	T	T	T	T	T	T	N	T	N	T	N	T	T	T	T
scaffold00098	G	185	A	A	A	A	A	R	A	A	A	A	N	N	N	N	A	R	A	A	N	A	A	A	R	A	A	A	A	A	A	A	A	A	A	R	A	A	A	A	N	A	N	A	N	A	A	A	A
scaffold00098	T	191	T	G	G	K	K	K	K	G	K	G	N	N	N	N	G	K	G	G	N	K	T	N	K	G	G	T	G	G	T	G	K	G	K	G	K	T	G	T	N	G	N	G	N	G	G	T	T
scaffold00098	T	195	C	Y	C	Y	C	C	C	C	Y	C	N	N	N	N	C	Y	C	C	N	Y	C	N	C	C	C	T	Y	C	T	C	C	C	Y	C	Y	T	C	Y	N	C	N	C	N	C	Y	Y	T
scaffold00098	A	212	G	G	A	G	R	R	G	N	G	G	N	N	N	N	A	G	A	G	N	G	G	N	G	N	G	G	R	G	G	G	G	A	G	G	R	G	N	G	N	A	N	G	N	G	G	G	G
scaffold00098	G	226	G	A	A	A	R	N	R	N	A	A	N	N	N	N	A	A	A	A	N	N	G	N	G	N	A	G	A	A	N	A	A	A	R	A	A	A	N	A	N	A	N	A	N	A	A	R	A
scaffold00098	T	227	T	C	C	C	Y	N	Y	N	C	C	N	N	N	N	C	C	C	C	N	C	T	N	T	N	C	T	C	C	N	C	C	C	Y	C	C	C	N	C	N	C	N	C	N	C	C	C	C
scaffold00098	C	233	T	C	Y	C	T	N	T	N	T	Y	N	N	N	N	Y	T	N	Y	N	T	T	N	T	N	C	Y	T	Y	N	N	T	N	Y	Y	N	Y	N	T	N	T	N	T	N	Y	Y	T	Y
scaffold00100	C	33	M	A	A	M	A	A	A	A	M	N	A	A	N	N	M	A	A	A	N	M	A	A	N	A	A	A	A	A	A	M	A	A	A	A	M	A	N	N	A	N	A	A	C	A	A	C	A
scaffold00100	G	72	A	A	A	A	A	A	A	A	A	N	A	A	N	N	A	A	A	A	N	A	A	A	N	A	A	A	G	A	A	A	A	A	A	A	A	A	A	A	G	N	A	A	A	A	R	A	A
scaffold00100	T	123	Y	T	C	N	C	C	C	N	C	N	Y	N	N	N	C	N	N	N	N	C	C	C	N	C	C	C	C	C	C	N	C	C	C	C	C	C	N	C	N	N	C	C	C	C	N	C	C
scaffold00100	C	175	N	T	T	N	T	Y	T	N	N	N	N	N	N	N	T	N	N	N	N	T	T	T	N	T	T	T	T	T	T	N	T	T	T	T	Y	T	N	N	N	N	T	T	T	T	N	T	T
scaffold00102	A	1	A	N	R	R	R	G	N	R	R	N	N	N	R	N	N	R	N	G	N	N	N	R	N	G	N	R	R	A	N	N	R	G	N	A	R	R	R	N	R	N	G	R	G	N	G	R	N
scaffold00102	T	29	A	N	A	A	A	A	A	A	A	A	N	N	A	N	N	A	N	A	A	N	N	A	N	A	N	W	A	A	N	N	A	A	A	A	A	A	W	N	A	N	A	A	A	N	A	A	N
scaffold00102	T	40	C	N	Y	C	C	C	C	C	C	C	N	N	C	N	N	Y	N	C	C	N	N	C	N	C	N	Y	C	C	N	N	C	C	C	C	C	C	C	C	C	N	C	C	C	N	C	T	N
scaffold00102	T	45	C	N	Y	Y	C	C	Y	Y	T	C	N	N	Y	N	N	C	N	T	C	N	N	C	N	Y	N	Y	C	Y	N	N	T	T	C	Y	C	Y	T	T	C	N	T	C	Y	N	C	C	N
scaffold00102	T	51	A	N	W	W	A	A	W	A	T	A	N	N	A	N	N	A	N	W	A	N	N	A	N	A	N	W	A	A	N	N	A	A	A	W	A	A	T	T	A	N	W	A	A	N	A	A	N
scaffold00102	T	55	C	N	C	C	T	C	C	C	C	T	N	N	C	N	N	C	N	C	C	N	N	C	N	C	N	C	Y	C	N	N	C	C	C	Y	C	Y	C	C	Y	N	C	C	C	N	C	C	N
scaffold00102	T	70	C	N	C	C	C	C	C	C	C	C	C	N	C	N	N	Y	N	C	C	N	N	C	N	Y	C	C	N	C	C	N	T	C	C	N	C	T	C	C	C	N	C	C	C	N	C	C	N
scaffold00102	A	71	C	N	M	C	C	C	C	M	C	C	C	N	C	N	N	M	N	C	C	N	N	A	N	C	C	C	N	M	C	N	C	C	C	N	C	C	C	C	C	N	C	C	C	N	C	C	N
scaffold00102	T	72	C	N	Y	C	C	C	C	C	C	C	C	N	C	N	N	C	N	C	C	N	N	C	N	Y	C	C	N	C	C	N	T	C	C	N	C	T	C	C	T	N	C	C	C	N	C	C	N
scaffold00102	T	78	C	N	C	C	C	C	C	C	C	C	C	N	C	N	N	C	N	C	C	N	N	C	N	Y	C	C	C	C	C	N	T	C	C	N	C	T	C	C	C	N	C	C	C	N	C	C	N
scaffold00102	C	89	T	N	Y	T	T	T	T	Y	T	T	T	N	T	N	N	Y	N	T	T	N	N	C	N	T	T	T	T	Y	T	N	T	T	Y	T	T	T	T	T	T	N	T	T	T	N	T	T	N
scaffold00102	T	96	C	N	Y	C	C	C	C	Y	C	N	C	N	C	N	N	Y	N	C	C	N	N	T	N	C	C	C	N	Y	C	N	C	C	C	C	C	C	C	N	C	N	C	C	C	N	C	C	N
scaffold00102	A	99	G	N	G	R	G	G	R	G	A	N	G	N	G	N	N	G	N	A	G	N	N	G	N	G	G	G	N	G	G	N	G	G	G	G	G	G	G	N	G	N	R	G	G	N	G	G	N
scaffold00102	T	119	C	N	C	C	C	C	Y	C	C	N	C	N	Y	N	N	C	N	C	N	N	N	C	N	C	C	C	N	C	C	N	C	C	C	C	C	C	C	N	C	N	C	Y	C	N	C	C	N
scaffold00102	T	121	C	N	C	Y	C	C	Y	Y	T	N	C	N	C	N	N	C	N	T	N	N	N	C	N	C	C	T	N	Y	C	N	C	C	C	Y	C	C	T	N	C	N	T	C	Y	N	C	C	N
scaffold00102	T	122	C	N	C	Y	C	C	Y	C	T	N	C	N	C	N	N	C	N	T	N	N	N	C	N	C	C	T	N	C	C	N	C	C	C	C	C	C	T	N	C	N	Y	C	C	N	C	C	N
scaffold00102	G	124	A	N	A	R	A	A	R	A	G	N	N	N	A	N	N	A	N	G	N	N	N	A	N	A	A	G	N	R	A	N	A	A	A	A	A	A	G	N	A	N	G	A	A	N	A	A	N
scaffold00102	T	129	C	N	C	N	C	Y	C	C	N	N	N	N	C	N	N	C	N	C	N	N	N	C	N	Y	C	N	N	C	C	N	C	C	C	C	Y	C	N	N	C	N	C	C	T	N	C	C	N
scaffold00102	T	141	C	N	C	N	C	C	C	Y	N	N	N	N	C	N	N	C	N	C	N	N	N	C	N	Y	C	N	N	C	C	N	T	C	C	Y	C	T	N	N	N	N	N	C	N	N	C	C	N
scaffold00102	T	142	A	N	W	N	A	A	A	W	N	N	N	N	A	N	N	W	N	A	N	N	N	T	N	A	A	N	N	T	A	N	A	A	A	A	A	A	N	N	A	N	N	A	N	N	A	A	N
scaffold00104	C	64	Y	N	T	N	C	N	Y	N	C	N	N	N	N	T	C	C	T	C	Y	T	Y	C	N	N	N	N	C	N	N	N	N	N	C	Y	N	Y	T	N	N	N	N	T	C	N	Y	N	N
scaffold00104	T	80	W	N	A	N	A	N	A	N	A	N	N	N	N	A	A	A	A	A	A	A	A	A	N	A	N	W	W	N	N	N	N	N	A	A	N	A	A	N	N	N	N	A	A	N	N	N	N
scaffold00104	A	156	N	N	T	N	N	T	T	T	N	T	N	T	T	W	T	N	W	T	N	T	T	T	T	T	W	T	T	W	T	W	T	T	T	T	T	T	T	T	T	W	T	T	T	T	T	T	T
scaffold00104	T	175	N	N	Y	N	N	C	Y	C	N	C	N	C	C	C	C	N	C	C	N	C	C	C	Y	C	C	C	Y	C	C	C	C	C	T	C	Y	C	C	Y	Y	C	C	C	Y	Y	C	C	C
scaffold00104	T	184	N	N	C	N	N	C	C	C	N	C	N	C	C	C	C	N	C	C	N	C	C	C	Y	C	C	C	Y	C	C	C	C	C	C	C	C	C	Y	Y	C	C	C	C	C	C	C	C	C
scaffold00104	T	190	N	N	W	N	N	N	W	A	N	W	N	T	A	A	N	N	A	N	N	A	W	W	A	A	A	N	A	W	W	W	W	A	A	W	A	W	W	A	A	A	A	W	A	A	W	W	W
scaffold00104	A	202	N	N	C	N	N	C	M	C	N	M	N	C	M	C	C	N	M	C	N	C	C	M	C	C	C	C	C	C	C	C	C	C	C	C	M	C	C	C	C	C	C	C	C	M	C	C	C
scaffold00104	A	205	N	N	R	N	N	A	G	R	N	R	N	G	R	R	G	N	R	R	N	R	R	G	R	R	A	A	G	R	G	R	R	R	G	R	R	R	R	R	R	A	R	R	R	R	R	R	G
scaffold00105	G	30	R	A	N	A	A	N	N	A	R	N	A	N	N	A	A	A	N	A	N	A	N	A	A	A	N	A	A	A	A	G	A	N	A	A	N	A	A	R	N	R	N	A	R	A	R	A	A
scaffold00105	C	36	Y	T	N	T	T	N	N	Y	C	N	C	N	N	Y	Y	T	N	C	N	T	N	T	T	T	N	N	Y	T	T	Y	Y	N	Y	T	N	Y	Y	Y	N	C	N	Y	T	C	Y	T	T
scaffold00105	G	57	R	A	N	A	A	N	N	R	G	N	G	N	N	R	R	A	N	G	N	A	G	A	A	A	N	G	R	A	A	G	R	N	R	R	G	R	R	G	N	G	N	R	A	G	R	R	A
scaffold00105	G	75	R	A	G	A	A	N	N	R	G	N	G	N	N	G	R	A	N	G	N	A	G	A	A	A	N	R	R	A	A	R	R	N	R	R	G	R	R	G	N	G	N	R	R	G	R	A	A
scaffold00105	G	80	R	A	G	A	A	N	N	R	R	N	G	N	N	R	A	A	N	G	G	A	G	A	A	A	N	R	R	A	A	A	R	N	R	R	R	R	R	R	N	R	N	R	A	G	A	A	A
scaffold00105	C	99	Y	T	C	T	T	N	N	T	Y	N	C	N	N	Y	Y	T	N	C	C	T	C	T	T	T	N	Y	Y	T	T	Y	Y	N	Y	Y	Y	Y	Y	C	N	C	N	Y	T	C	Y	T	T
scaffold00105	C	141	N	T	N	T	T	N	N	Y	N	N	C	N	N	Y	N	T	N	C	N	N	C	N	T	T	N	N	Y	T	T	C	Y	N	Y	N	C	Y	N	Y	N	C	N	Y	T	C	C	N	T
scaffold00110	C	43	C	C	N	C	N	T	T	T	T	C	T	T	N	C	C	C	N	N	N	C	N	N	N	C	N	C	N	Y	N	T	C	N	Y	N	T	C	Y	Y	N	N	C	C	N	C	T	N	N
scaffold00110	A	64	G	A	N	G	N	G	G	G	G	G	G	G	N	G	G	G	N	N	N	G	N	N	N	N	N	G	G	G	N	N	G	N	G	G	G	G	G	G	N	N	G	G	G	G	G	N	N
scaffold00110	C	85	T	Y	N	C	T	T	C	C	C	Y	C	Y	N	T	C	C	T	T	N	C	T	N	C	Y	C	T	T	Y	N	N	C	N	Y	T	C	T	Y	Y	N	N	Y	C	T	Y	C	C	Y
scaffold00110	A	140	G	R	G	G	G	G	R	A	G	G	G	R	G	G	G	G	G	G	G	G	G	G	G	R	G	G	G	R	G	G	G	G	R	G	R	G	G	G	N	N	G	G	G	G	G	R	G
scaffold00110	G	157	A	A	A	A	A	A	R	R	A	A	A	A	A	A	A	A	A	A	A	A	A	A	A	R	A	A	A	R	A	A	A	A	A	A	A	A	A	A	A	A	A	A	A	A	A	R	A
scaffold00110	G	167	R	A	R	A	A	A	A	A	A	R	A	A	R	A	A	A	G	R	R	A	A	A	A	A	A	A	G	A	A	A	A	R	A	R	A	R	R	A	A	A	R	A	A	A	A	A	A
scaffold00110	G	168	A	A	A	R	A	A	A	A	A	A	A	A	A	A	A	A	A	A	A	A	A	R	A	R	A	A	A	A	A	A	A	A	R	A	A	A	A	A	A	A	A	A	A	A	A	A	A
scaffold00110	C	178	T	T	Y	T	T	T	T	T	T	Y	T	T	Y	Y	T	T	T	Y	Y	T	T	T	T	T	T	T	T	T	T	T	T	Y	T	T	T	Y	T	T	T	T	T	T	T	T	T	T	T
scaffold00110	A	187	R	R	R	G	A	G	R	G	G	R	G	G	A	A	G	G	A	R	R	G	R	R	G	R	G	R	A	G	G	R	G	R	G	R	R	A	R	G	G	R	R	G	A	G	G	G	G
scaffold00110	T	199	C	C	Y	Y	C	C	Y	T	T	Y	T	Y	C	C	C	Y	C	Y	Y	T	Y	Y	T	Y	T	T	C	Y	Y	C	T	Y	Y	Y	T	C	C	C	Y	C	Y	C	C	Y	T	T	C
scaffold00110	G	201	R	G	R	A	G	G	R	A	A	R	A	R	G	G	A	A	G	R	R	A	R	A	A	R	R	A	G	A	R	G	A	G	R	R	A	G	R	A	A	A	R	A	A	A	A	A	R
scaffold00114	A	27	G	N	R	G	G	R	G	G	G	G	G	G	G	G	G	G	G	G	N	G	N	G	G	G	G	G	G	G	N	G	N	G	G	G	G	G	G	G	G	G	G	N	G	G	G	G	G
scaffold00114	T	52	T	N	A	W	A	W	A	A	A	T	T	A	A	W	A	A	A	A	N	A	N	T	A	T	A	A	A	T	N	A	A	A	W	A	A	A	A	T	A	A	A	N	W	A	W	A	A
scaffold00114	A	108	G	N	G	R	G	G	G	G	G	G	R	N	G	G	G	N	G	G	N	G	N	G	N	G	G	G	A	G	N	G	N	G	R	N	N	G	G	G	G	G	N	N	G	G	G	G	G
scaffold00114	G	170	R	N	N	G	R	N	G	G	N	G	N	N	N	A	G	N	G	G	N	R	N	N	N	N	A	N	N	A	N	N	N	A	A	G	N	A	A	N	G	A	N	N	N	A	G	A	A
scaffold00115	C	78	N	Y	T	N	T	N	N	T	T	T	T	T	T	T	T	N	T	T	T	T	C	T	T	T	T	T	T	T	N	Y	T	T	T	T	T	Y	T	T	T	T	Y	T	N	T	T	N	T
scaffold00116	G	58	A	N	N	N	N	N	N	N	A	N	A	A	N	A	A	A	R	A	N	N	A	A	A	A	N	A	N	A	N	A	A	A	A	A	A	A	A	A	N	A	A	N	N	A	A	A	A
scaffold00123	T	121	N	C	C	C	C	C	N	N	C	N	C	N	N	C	C	C	N	N	N	C	N	N	N	N	C	C	N	N	Y	N	C	C	Y	C	N	N	N	N	N	Y	Y	C	N	N	C	C	C
scaffold00126	T	70	C	C	N	N	Y	Y	N	C	C	C	N	N	N	C	N	Y	C	Y	C	C	N	N	N	C	Y	N	N	C	C	N	C	T	Y	C	C	C	C	N	C	Y	N	C	N	C	N	N	Y
scaffold00126	G	75	A	A	N	N	R	N	N	A	A	R	N	N	N	A	N	R	A	R	A	R	N	N	N	G	G	N	N	A	A	N	A	G	R	A	G	A	A	N	A	R	N	A	N	A	N	N	R
scaffold00126	C	90	T	T	N	N	T	N	N	T	T	T	N	N	N	T	N	T	T	T	T	T	N	N	N	T	T	N	N	T	T	N	T	T	T	C	T	T	T	N	T	T	N	T	N	T	N	N	T
scaffold00126	T	116	Y	C	N	N	C	C	N	C	C	C	N	N	N	C	N	C	Y	N	C	C	N	N	N	N	C	N	N	C	T	N	C	C	C	C	C	C	C	N	C	C	N	C	N	C	N	N	C
scaffold00126	G	122	A	A	N	N	A	A	N	A	A	A	N	N	N	A	N	A	A	N	A	A	N	N	N	N	A	N	N	A	A	N	G	A	A	G	A	A	A	N	A	A	N	A	N	A	N	N	A
scaffold00133	T	16	C	N	C	N	N	C	N	C	C	C	C	C	N	N	N	N	C	C	N	C	N	N	C	C	C	C	C	C	C	N	C	N	C	C	N	Y	C	C	C	N	T	C	C	C	C	N	C
scaffold00133	T	27	C	N	C	C	N	T	N	C	C	Y	Y	C	C	N	N	C	C	C	N	C	C	C	C	Y	T	C	C	C	Y	C	C	N	Y	C	C	C	C	C	C	Y	C	C	Y	Y	C	C	C
scaffold00133	A	43	T	N	T	T	N	W	N	T	T	T	W	T	T	T	N	T	W	T	N	T	T	T	T	T	T	T	T	T	T	W	T	N	T	W	T	W	T	T	T	T	T	T	T	T	W	T	T
scaffold00133	A	61	T	T	T	T	T	T	T	T	T	T	W	T	T	T	T	W	T	T	N	T	T	T	T	T	W	T	T	T	T	T	T	N	T	T	T	T	T	T	T	W	T	T	T	T	W	T	T
scaffold00133	A	64	G	G	R	G	G	G	R	G	R	G	G	G	G	G	G	R	G	G	N	G	G	G	G	G	G	R	G	G	R	G	R	N	G	G	G	G	G	G	G	G	G	G	G	G	G	G	G
scaffold00133	A	72	R	G	G	G	G	R	G	G	G	R	G	R	G	G	G	G	G	G	N	G	G	R	G	R	G	G	G	G	R	G	R	R	G	G	G	G	G	G	G	G	G	R	G	G	G	G	G
scaffold00133	G	89	R	G	R	R	A	A	A	R	R	R	R	R	R	R	A	A	R	A	G	A	A	R	A	R	R	R	R	A	A	R	R	A	R	R	A	R	R	R	A	R	R	R	R	R	A	R	R
scaffold00133	T	97	C	C	Y	C	C	Y	C	C	C	C	C	C	C	C	C	C	C	C	C	C	C	C	C	C	C	C	C	C	Y	Y	C	C	C	C	C	C	C	C	C	C	C	Y	C	C	C	C	C
scaffold00133	T	98	C	C	Y	Y	C	C	C	Y	C	Y	C	C	Y	C	C	C	Y	C	C	C	Y	Y	C	C	C	Y	Y	C	C	C	C	C	Y	Y	C	C	Y	C	C	Y	Y	Y	C	C	C	Y	C
scaffold00133	C	99	A	A	A	A	A	M	A	A	A	A	A	A	A	A	A	A	A	A	A	A	A	A	A	A	A	A	A	A	A	M	A	A	A	A	A	A	A	A	A	A	A	A	A	A	A	A	A
scaffold00133	A	103	R	R	G	G	G	G	G	G	G	G	G	G	G	R	R	G	G	R	N	G	G	G	G	G	G	R	G	G	G	G	R	G	G	G	G	G	R	G	G	G	R	G	R	R	G	R	G
scaffold00133	C	106	T	T	T	T	T	Y	T	T	Y	T	T	T	T	T	T	T	Y	T	T	T	T	T	T	T	Y	T	Y	T	T	T	T	T	T	T	T	T	T	T	T	T	T	T	T	T	T	T	Y
scaffold00133	T	122	A	A	A	A	A	W	A	A	W	A	A	A	A	A	A	A	W	A	A	A	A	A	A	A	W	A	W	A	A	A	A	A	A	A	A	A	W	A	A	W	A	A	A	A	A	A	W
scaffold00133	G	144	R	A	A	R	A	A	A	A	R	A	A	A	A	A	R	A	A	A	A	R	A	R	A	R	R	R	A	A	R	A	A	A	A	A	R	A	A	A	A	A	A	A	R	A	A	A	A
scaffold00133	T	145	Y	C	Y	Y	C	C	C	C	Y	C	C	C	C	C	Y	C	C	C	C	Y	C	Y	C	Y	C	Y	C	C	Y	C	C	C	C	C	Y	C	C	C	C	C	C	C	C	C	C	C	C
scaffold00133	T	154	C	C	C	Y	C	C	Y	C	Y	Y	C	Y	Y	Y	Y	C	C	C	C	C	C	C	C	C	C	C	Y	Y	C	Y	C	C	C	C	C	C	Y	Y	C	C	C	C	Y	Y	C	C	C
scaffold00133	G	166	R	R	R	R	A	A	R	R	A	R	R	R	R	A	R	A	A	R	R	A	R	R	A	A	A	A	R	A	R	R	A	R	A	A	A	R	R	R	R	A	R	R	R	R	R	R	A
scaffold00133	T	171	C	C	C	C	C	C	C	C	C	C	C	C	C	C	C	Y	C	C	N	C	C	C	C	C	C	C	C	C	C	C	C	C	C	Y	C	C	C	C	C	C	C	C	C	C	C	C	C
scaffold00133	T	178	Y	Y	C	C	C	C	C	C	C	C	C	C	Y	C	C	C	C	C	N	C	C	C	C	C	C	C	C	C	C	C	C	C	C	C	C	C	Y	Y	C	C	Y	C	Y	C	C	Y	C
scaffold00133	A	188	T	W	T	W	T	T	T	T	T	T	T	W	T	T	T	T	T	T	N	T	T	T	T	T	T	T	T	T	T	T	W	T	T	T	T	T	W	W	T	T	W	T	W	T	T	W	T
scaffold00133	T	200	G	G	K	K	G	G	G	K	G	G	G	K	G	G	G	G	G	G	N	G	G	G	G	G	G	G	G	G	K	K	G	G	G	K	G	G	G	G	K	G	G	K	G	G	G	G	G
scaffold00133	T	202	A	A	A	A	A	A	A	W	A	A	A	A	A	A	A	A	A	A	N	A	A	A	A	A	A	A	A	A	W	A	A	A	A	W	A	A	A	A	W	A	A	A	A	A	A	A	A
scaffold00133	T	209	G	G	G	G	G	G	G	G	G	G	K	G	K	G	G	G	G	G	N	K	K	G	G	G	G	K	K	G	G	G	G	G	G	G	K	G	G	G	G	G	G	G	G	G	G	K	G
scaffold00134	T	6	C	N	C	N	N	C	N	N	Y	C	N	C	N	C	C	Y	C	C	N	C	C	N	C	C	N	N	N	C	C	N	C	C	C	C	Y	C	C	N	C	N	C	C	N	N	C	C	C
scaffold00134	G	49	A	R	A	R	N	A	N	N	R	A	N	A	N	R	R	R	A	A	N	A	A	N	A	A	N	N	A	A	A	N	A	A	A	A	R	A	A	N	A	N	A	A	N	N	A	A	A
scaffold00134	T	70	Y	C	C	Y	N	C	N	N	Y	C	N	C	N	C	Y	C	T	Y	N	T	C	N	Y	C	N	N	C	Y	Y	N	C	T	C	C	C	Y	C	N	C	N	C	C	N	N	T	T	T
scaffold00134	G	88	G	N	A	R	N	R	N	N	R	A	N	A	N	R	A	A	A	R	N	A	A	N	A	A	N	N	A	A	A	N	A	A	A	A	A	R	A	N	A	N	A	A	N	N	R	A	A
scaffold00137	A	23	W	N	T	N	T	T	N	T	N	N	T	T	N	A	N	N	W	T	T	W	N	N	T	A	T	W	T	A	T	T	N	N	A	N	T	N	W	N	T	T	N	W	N	T	T	N	N
scaffold00137	T	24	C	N	T	N	Y	C	N	C	N	N	C	T	N	C	N	N	C	C	C	Y	N	N	C	C	C	Y	C	C	C	T	N	N	C	N	C	N	C	N	C	Y	N	C	N	C	Y	N	N
scaffold00137	A	28	G	N	G	N	G	G	N	R	N	N	G	G	N	G	N	N	G	G	G	R	N	N	G	G	G	G	G	G	G	G	N	N	G	N	A	N	G	N	G	G	N	R	N	G	R	N	N
scaffold00137	C	30	T	N	T	N	T	T	N	T	N	N	T	T	N	T	N	N	T	T	T	T	N	N	T	T	T	T	T	T	T	T	N	N	T	N	C	N	T	N	Y	T	N	Y	N	T	T	N	N
scaffold00137	A	59	G	N	G	N	G	G	N	G	N	N	G	G	N	G	G	G	G	G	G	G	N	N	G	G	G	R	G	G	G	G	N	N	G	N	A	G	G	N	G	R	N	R	G	G	G	G	N
scaffold00137	T	73	C	N	C	N	C	C	N	C	N	N	C	C	N	T	C	C	C	C	C	C	N	N	C	C	C	C	C	T	C	C	N	N	C	N	C	C	C	N	C	C	N	C	C	C	C	N	N
scaffold00137	A	77	G	N	G	N	R	G	N	G	N	N	G	G	N	A	G	G	G	G	G	G	N	N	G	G	G	G	G	G	A	G	N	N	G	N	G	G	G	N	R	G	N	G	G	G	G	G	N
scaffold00137	A	126	G	N	G	N	G	G	N	A	N	N	A	N	N	G	G	N	G	N	A	G	N	N	G	G	N	R	G	G	G	G	G	N	G	N	G	N	R	G	R	G	N	G	N	G	R	N	N
scaffold00137	A	146	G	N	G	N	G	G	N	G	N	N	G	N	N	G	G	N	G	N	G	G	N	N	G	G	N	R	G	G	G	G	N	N	R	N	G	N	G	G	G	G	N	G	N	G	R	N	N
scaffold00137	T	147	C	N	C	N	C	C	N	C	N	N	C	N	N	C	C	N	C	N	C	C	N	N	C	C	N	C	C	C	C	C	N	N	Y	N	C	N	C	Y	C	C	N	C	N	C	C	N	N
scaffold00137	A	148	G	N	G	N	G	G	N	G	N	N	G	N	N	G	G	N	G	N	A	G	N	N	G	G	N	G	G	G	G	G	N	N	G	N	G	N	G	G	G	G	N	G	N	G	G	N	N
scaffold00137	A	154	G	N	G	N	G	G	N	G	N	N	G	N	N	G	G	N	G	N	G	G	N	N	G	G	N	G	G	G	G	G	N	N	G	N	A	N	G	G	R	G	N	A	N	G	G	N	N
scaffold00137	T	159	C	N	C	N	C	C	N	T	N	N	T	N	N	C	C	N	C	N	T	C	N	N	C	C	N	Y	C	Y	C	C	N	N	C	N	C	N	Y	C	Y	N	N	C	N	C	Y	N	N
scaffold00138	C	83	T	T	N	Y	C	T	N	N	N	N	N	N	N	C	N	C	T	Y	C	N	N	T	N	N	Y	N	Y	N	T	Y	C	N	T	C	N	T	T	N	Y	C	C	N	C	T	N	Y	N
scaffold00138	A	88	G	G	N	G	G	G	N	N	N	N	N	N	N	G	N	G	G	R	R	N	N	G	N	N	G	N	G	N	G	R	G	N	G	G	N	G	G	N	R	G	G	N	G	G	N	G	N
scaffold00138	G	95	A	A	N	A	A	A	N	N	A	A	N	N	N	A	A	A	A	A	R	A	N	A	A	A	A	N	A	N	A	R	A	N	A	A	A	A	A	A	R	A	A	A	A	A	N	A	A
scaffold00138	C	98	T	T	N	T	T	T	N	N	T	T	N	T	N	C	T	T	T	T	T	T	N	T	T	T	Y	N	T	N	T	T	T	N	Y	T	T	T	T	T	T	T	C	C	C	T	N	T	T
scaffold00138	A	101	C	C	N	C	A	C	N	N	A	A	N	A	N	A	C	A	A	C	C	C	N	C	A	M	M	N	C	N	C	C	A	N	M	M	A	C	C	M	C	A	A	A	A	M	N	M	A
scaffold00138	C	107	T	C	N	T	T	T	N	N	T	T	N	T	N	T	T	T	T	T	T	T	N	T	T	T	Y	N	T	N	T	T	T	N	Y	T	T	T	T	T	T	T	T	Y	T	T	N	T	T
scaffold00138	A	110	G	G	N	R	G	G	N	N	R	G	N	G	N	G	G	G	G	G	G	G	N	G	G	G	G	N	R	N	G	G	A	N	G	G	A	G	G	G	G	G	G	G	G	G	N	G	G
scaffold00138	A	122	N	G	N	N	G	G	N	G	G	G	N	G	N	G	R	G	G	R	G	G	G	A	G	G	R	N	R	N	G	N	G	N	R	R	G	G	A	R	G	G	G	G	G	G	N	G	G
scaffold00138	C	131	N	T	N	N	C	T	N	T	Y	C	N	T	N	C	T	C	T	T	T	T	Y	T	C	T	Y	N	T	N	T	N	C	N	T	Y	C	T	T	Y	Y	C	T	C	C	T	N	T	Y
scaffold00138	A	134	N	G	N	N	G	G	N	A	G	G	N	R	N	G	G	G	A	R	G	G	G	G	R	G	G	N	G	N	G	N	G	N	G	G	A	G	G	G	G	G	G	G	G	R	N	G	G
scaffold00138	T	137	N	A	N	N	A	A	N	A	A	T	N	A	N	A	A	T	A	A	A	A	A	A	W	A	A	N	A	N	A	N	A	N	A	A	A	A	A	W	A	T	A	A	A	A	N	A	A
scaffold00138	C	143	N	T	N	N	T	T	N	T	T	C	N	T	N	T	T	T	T	Y	Y	T	T	T	Y	T	T	N	T	N	T	N	T	N	T	T	T	T	T	Y	T	C	T	T	T	T	N	T	T
scaffold00141	G	45	C	N	C	C	C	N	C	N	S	C	C	N	N	C	C	N	G	C	S	C	C	N	N	S	C	C	N	C	G	C	C	C	C	C	N	C	C	S	N	C	N	C	C	S	C	G	G
scaffold00141	T	46	C	C	C	C	C	N	C	N	C	C	C	N	N	C	C	N	C	C	C	C	C	N	N	C	C	C	N	C	C	C	C	C	C	C	N	C	C	C	N	Y	N	Y	C	C	C	C	C
scaffold00141	C	49	Y	T	T	T	T	N	T	N	T	T	T	N	N	C	T	N	T	T	T	T	Y	N	N	T	T	T	N	T	Y	C	T	C	T	T	N	T	T	Y	N	T	N	T	T	T	Y	T	C
scaffold00141	C	55	T	T	T	T	T	N	T	N	T	T	T	N	N	T	T	T	T	Y	Y	Y	Y	N	T	T	C	T	T	T	T	C	T	T	Y	T	T	Y	T	T	N	T	N	T	T	T	T	T	T
scaffold00141	G	57	A	A	G	A	R	N	R	N	R	A	R	N	N	A	A	A	R	A	A	R	A	N	A	R	A	A	G	A	A	A	A	A	R	R	A	A	A	A	N	R	N	R	A	A	A	R	R
scaffold00141	T	58	Y	C	C	Y	C	N	Y	N	C	C	C	N	N	C	C	C	Y	Y	C	C	C	N	T	Y	C	C	C	T	Y	C	C	C	C	C	C	C	C	C	N	C	N	C	Y	C	Y	C	Y
scaffold00141	T	61	C	C	C	C	C	N	C	N	C	C	C	N	N	C	C	C	C	Y	C	C	C	N	C	C	C	C	C	C	C	C	T	C	C	C	C	Y	C	C	N	C	C	C	C	Y	C	C	C
scaffold00141	G	70	R	A	A	R	A	N	A	N	A	A	A	N	N	A	R	A	R	R	A	A	A	N	A	R	A	A	A	A	R	A	A	A	A	A	A	A	A	A	N	A	A	A	R	A	R	A	R
scaffold00141	A	76	G	G	R	R	R	N	G	N	G	G	R	N	N	R	G	G	G	G	G	R	G	N	G	G	G	G	G	G	G	G	G	G	R	R	G	G	G	G	N	G	G	G	G	G	G	G	R
scaffold00141	C	85	A	A	A	A	M	N	M	N	M	A	A	N	N	A	A	A	M	A	A	M	A	N	A	M	A	A	A	A	A	A	A	A	A	A	A	A	A	A	N	M	A	M	A	A	M	M	A
scaffold00141	G	88	A	A	A	R	R	N	A	N	A	R	R	N	N	A	R	A	A	R	R	A	R	N	A	A	G	G	R	A	A	G	G	A	R	R	A	R	G	A	N	R	A	R	R	R	A	R	A
scaffold00141	C	94	T	T	T	T	T	N	Y	N	Y	T	T	N	N	T	T	T	Y	T	T	T	T	N	T	Y	T	N	T	T	T	T	T	T	T	T	T	T	T	T	N	Y	T	T	T	T	T	T	T
scaffold00141	G	113	A	A	G	R	A	N	A	A	A	A	R	N	N	A	N	A	A	R	A	A	R	N	A	A	N	N	A	A	R	G	A	N	R	R	A	A	R	A	N	A	A	R	R	A	R	A	R
scaffold00141	C	114	C	T	T	T	T	N	T	T	Y	T	T	N	N	T	N	T	T	T	T	T	T	N	T	T	N	N	T	T	T	T	T	N	T	T	Y	T	T	Y	N	T	T	T	T	T	T	T	T
scaffold00141	C	121	T	T	C	Y	T	N	T	T	T	T	Y	N	N	N	N	T	T	Y	T	T	T	N	T	T	N	N	T	T	Y	T	T	N	T	Y	T	T	T	T	N	N	T	T	Y	T	Y	T	Y
scaffold00141	A	133	G	G	G	R	G	N	G	G	G	G	G	N	G	G	G	G	G	R	G	G	R	G	G	G	R	G	G	G	G	A	G	G	R	G	G	R	R	R	R	G	G	R	G	G	G	R	G
scaffold00141	G	136	A	A	A	A	A	N	R	A	R	A	A	N	R	A	R	A	R	A	A	A	A	N	A	R	A	A	A	A	A	A	R	A	A	A	A	A	A	A	A	R	A	A	A	A	R	A	A
scaffold00141	T	163	C	C	C	C	C	N	C	C	Y	C	C	N	C	Y	C	C	C	C	C	C	C	N	C	C	C	Y	C	C	Y	T	C	C	Y	C	C	C	C	C	C	C	C	C	C	C	C	C	C
scaffold00141	C	169	C	T	Y	Y	T	N	T	Y	T	T	Y	N	Y	T	Y	T	Y	Y	T	T	T	N	T	Y	T	T	T	T	Y	T	T	Y	T	Y	T	T	T	T	T	T	T	T	Y	T	Y	T	Y
scaffold00141	T	202	C	C	C	Y	Y	N	C	C	C	C	C	N	C	Y	Y	C	C	Y	Y	Y	Y	N	C	C	Y	C	C	C	C	T	C	C	Y	C	C	Y	Y	C	Y	Y	C	Y	Y	C	C	Y	C
scaffold00141	C	211	T	Y	Y	Y	T	N	T	Y	T	Y	T	N	T	Y	T	T	T	Y	Y	T	Y	N	T	Y	Y	Y	Y	T	T	C	Y	T	Y	Y	T	Y	Y	T	Y	T	C	Y	Y	T	T	Y	T
scaffold00150	T	64	N	N	Y	C	C	N	N	N	N	C	N	N	C	C	C	N	N	Y	N	C	N	N	Y	N	N	C	N	N	N	N	C	C	Y	N	C	N	C	T	C	C	N	C	C	N	N	C	N
scaffold00150	C	69	N	N	T	T	T	N	N	N	N	T	N	N	T	T	T	N	N	T	N	T	N	N	T	N	N	T	N	N	N	N	T	T	T	N	T	N	T	T	T	T	N	T	T	N	N	T	N
scaffold00150	A	82	N	N	R	A	R	N	N	N	N	G	N	N	G	A	R	N	N	R	N	A	N	N	R	N	N	G	N	N	N	N	R	G	R	N	A	N	G	A	G	R	N	G	G	N	N	G	N
scaffold00150	T	102	N	N	K	G	G	G	N	N	N	G	N	N	G	G	G	N	K	K	N	G	N	N	K	N	N	G	G	N	N	N	G	G	K	N	T	G	K	K	G	K	G	G	G	N	K	G	N
scaffold00150	T	106	N	N	C	C	C	N	N	N	N	C	N	N	C	C	C	N	C	C	N	C	N	N	C	N	N	C	C	N	N	N	C	C	C	N	C	C	C	C	C	C	C	C	C	N	C	C	N
scaffold00150	A	108	N	N	R	A	A	N	N	N	N	R	N	N	A	G	A	N	G	R	N	G	N	N	R	N	N	G	A	N	N	N	R	G	R	N	G	R	G	G	G	G	R	G	G	N	G	R	N
scaffold00150	G	109	N	N	R	G	G	R	N	N	N	A	N	N	G	A	G	N	A	R	N	A	N	N	R	N	N	A	G	N	N	N	R	G	R	N	A	R	A	A	R	A	R	A	A	N	A	R	N
scaffold00150	A	118	N	N	G	G	G	G	N	N	N	G	N	N	G	G	G	N	G	R	N	G	N	N	G	N	N	G	G	R	N	N	G	G	G	N	G	R	G	G	R	G	G	A	G	N	R	G	N
scaffold00150	A	133	N	N	G	G	G	G	N	N	N	G	N	N	G	G	G	N	G	G	N	G	N	N	G	N	N	G	G	G	N	N	R	G	G	N	G	G	G	G	G	R	G	G	G	N	R	G	N
scaffold00150	C	136	N	N	T	T	Y	Y	N	N	N	Y	N	N	T	C	Y	N	Y	T	N	Y	N	N	T	N	N	C	T	T	N	N	Y	T	Y	N	T	Y	Y	Y	Y	T	Y	T	C	N	Y	T	N
scaffold00150	C	148	N	N	T	T	T	T	N	N	N	Y	N	N	T	T	T	N	Y	T	N	T	N	N	T	N	N	T	T	T	N	N	T	T	T	N	T	T	T	Y	T	T	T	T	T	N	T	T	N
scaffold00150	C	157	N	N	T	T	T	T	N	N	N	T	N	N	T	T	T	N	N	T	N	T	N	N	T	N	N	T	N	Y	N	N	T	T	Y	N	T	T	T	T	Y	T	Y	T	T	N	T	T	N
scaffold00150	G	166	N	N	A	G	R	R	N	N	N	R	N	N	A	A	G	N	N	R	N	A	N	N	A	N	N	A	N	R	N	N	A	A	R	N	A	A	A	A	A	A	R	A	A	N	A	R	N
scaffold00150	A	169	N	N	G	G	R	G	N	N	N	G	N	N	G	G	G	N	N	G	N	G	N	N	R	N	N	G	N	G	N	N	G	G	G	N	G	G	G	G	G	G	G	G	G	N	G	G	N
scaffold00150	T	174	N	N	C	C	C	C	N	N	N	C	N	N	C	C	C	N	N	C	N	C	N	N	Y	N	N	C	N	C	N	N	C	C	C	N	C	C	C	C	C	C	C	C	C	N	C	C	N
scaffold00153	C	37	C	T	T	T	T	T	C	N	N	T	T	T	N	C	C	T	T	T	N	N	Y	N	Y	N	T	T	Y	T	N	T	N	T	Y	N	T	Y	T	T	T	N	Y	T	N	N	N	N	T
scaffold00153	T	39	Y	C	T	C	Y	C	C	N	N	C	C	C	N	C	Y	C	C	C	N	N	Y	N	C	N	C	C	C	C	N	C	N	C	Y	N	C	Y	C	C	C	N	Y	C	N	N	N	N	C
scaffold00153	C	45	Y	T	T	T	T	T	C	N	N	Y	C	T	N	C	T	T	C	T	N	N	Y	N	T	T	T	T	T	T	N	T	N	T	C	N	T	T	T	Y	T	N	Y	Y	N	N	N	N	T
scaffold00153	T	78	A	A	A	A	T	A	A	A	N	A	A	A	N	A	A	T	A	A	N	N	A	N	A	A	A	A	A	A	N	A	N	A	A	N	A	A	A	A	A	N	A	A	N	N	N	N	A
scaffold00153	A	81	A	A	G	R	G	A	R	G	N	R	A	G	N	A	G	A	A	G	N	N	R	N	R	G	G	G	G	G	N	G	N	G	A	N	A	G	G	A	G	N	A	R	N	N	N	N	G
scaffold00153	C	87	T	T	T	T	T	T	Y	C	N	T	T	Y	N	T	T	T	T	T	N	N	N	N	T	C	Y	T	T	T	N	T	N	C	T	N	T	T	C	T	T	N	T	T	N	N	N	N	T
scaffold00154	A	106	A	G	R	N	G	N	N	G	N	G	N	G	N	G	N	N	N	N	N	N	N	A	G	G	N	N	A	R	N	G	G	G	G	N	G	N	G	N	N	G	N	G	G	G	A	G	G
scaffold00157	C	71	T	T	T	Y	N	T	C	N	T	T	N	C	N	Y	T	T	T	C	N	Y	N	N	C	Y	C	C	Y	T	N	T	N	N	T	T	T	T	N	T	T	N	T	C	T	N	N	T	N
scaffold00157	T	86	C	T	C	C	N	C	C	N	T	T	N	C	N	Y	C	T	T	C	N	C	N	N	C	C	C	C	C	T	T	T	N	N	T	C	Y	Y	Y	C	Y	N	T	C	T	N	N	T	N
scaffold00161	A	158	G	G	N	N	N	N	N	G	N	N	G	G	N	G	G	G	A	N	G	N	G	G	N	N	G	N	N	G	G	G	G	R	G	G	N	G	G	G	N	G	G	N	G	N	G	N	N
scaffold00166	A	34	C	M	C	C	M	M	M	M	M	C	C	M	C	M	M	C	M	M	C	C	M	C	C	N	C	M	M	M	M	C	M	C	M	C	M	C	M	N	M	C	M	N	N	M	M	M	N
scaffold00166	C	47	T	T	Y	T	T	T	T	Y	T	T	T	T	T	T	T	T	T	T	T	T	T	T	T	N	T	Y	T	T	T	T	T	T	T	T	T	T	T	T	T	N	T	Y	Y	T	T	T	T
scaffold00166	T	56	C	C	C	C	C	Y	Y	Y	C	C	C	Y	C	Y	Y	C	Y	Y	C	Y	C	Y	C	N	C	C	Y	Y	Y	C	C	C	C	Y	C	Y	Y	C	Y	N	C	C	C	C	Y	C	Y
scaffold00166	C	105	Y	Y	Y	T	Y	T	Y	Y	Y	Y	Y	Y	Y	Y	Y	Y	Y	Y	Y	Y	T	T	Y	N	Y	Y	Y	Y	Y	Y	Y	T	Y	Y	Y	Y	Y	Y	Y	N	Y	Y	Y	Y	Y	Y	Y
scaffold00166	A	107	R	R	R	R	R	R	R	R	G	R	R	R	R	R	R	G	R	R	R	R	R	R	R	N	R	R	R	R	R	R	R	A	R	R	R	R	R	R	R	N	R	R	R	R	R	R	R
scaffold00166	T	143	Y	Y	Y	C	Y	Y	Y	T	Y	Y	Y	Y	Y	Y	Y	Y	C	C	Y	Y	Y	Y	Y	N	Y	Y	Y	Y	C	Y	Y	N	Y	Y	Y	Y	Y	Y	Y	N	Y	Y	Y	Y	Y	Y	Y
scaffold00169	G	46	N	A	A	N	A	A	N	A	N	A	A	A	N	A	A	N	A	A	N	A	A	N	N	G	A	N	A	N	A	A	A	N	A	A	A	A	A	A	N	A	N	A	N	A	N	A	A
scaffold00169	T	47	N	T	Y	N	Y	T	N	C	N	C	C	C	N	C	T	N	C	Y	N	C	C	N	N	C	C	N	T	N	T	T	C	N	Y	C	C	T	T	Y	N	T	N	C	N	C	N	Y	Y
scaffold00169	C	51	N	T	T	N	T	T	N	T	N	T	T	T	N	T	Y	N	T	C	N	T	T	N	N	T	T	N	T	N	T	C	T	T	T	T	T	Y	T	Y	N	T	N	C	N	T	N	T	T
scaffold00169	G	54	N	A	A	N	A	A	N	A	N	A	G	G	N	A	A	N	A	A	N	A	A	N	N	G	A	A	A	N	A	A	A	A	G	A	A	A	A	A	N	A	N	A	N	A	N	A	A
scaffold00169	A	57	N	T	T	N	T	T	N	T	N	T	T	T	N	T	W	N	T	T	N	T	T	N	N	T	T	T	T	N	T	A	T	T	T	T	T	T	T	W	N	T	N	T	N	T	N	T	T
scaffold00169	A	58	N	G	G	N	G	G	N	G	N	G	G	G	N	G	G	N	G	G	N	G	G	N	N	G	G	G	G	N	G	G	G	G	G	R	G	G	G	G	N	G	N	G	N	R	N	G	G
scaffold00169	T	66	N	G	K	N	G	G	N	G	N	G	G	G	N	G	T	N	G	T	N	G	G	N	N	G	G	T	G	N	G	T	G	G	G	G	G	K	G	K	N	G	N	T	N	G	N	G	G
scaffold00169	A	69	M	C	C	N	C	C	C	M	N	C	C	M	N	C	C	N	C	C	N	C	C	N	N	C	C	C	C	N	C	C	C	C	C	C	C	C	C	C	N	C	M	C	C	C	N	C	M
scaffold00169	A	78	R	G	G	G	R	G	R	G	N	R	R	G	N	G	G	N	G	R	N	G	G	G	N	G	R	R	G	G	G	G	G	G	R	G	G	G	G	G	G	G	R	A	R	G	N	G	G
scaffold00169	G	93	R	G	A	A	A	G	A	A	N	A	A	A	N	A	A	R	A	A	N	A	A	N	N	A	R	A	R	A	N	A	A	A	R	A	A	A	A	A	A	R	A	A	A	R	N	A	A
scaffold00169	T	102	T	C	Y	Y	Y	C	Y	C	N	T	Y	T	N	Y	Y	Y	Y	T	N	Y	Y	N	N	C	T	Y	Y	C	N	N	C	T	C	Y	C	Y	C	Y	Y	C	Y	N	T	C	N	Y	Y
scaffold00169	C	105	C	T	Y	Y	Y	T	Y	T	N	Y	C	Y	N	Y	C	T	Y	C	N	Y	Y	N	N	C	Y	Y	Y	Y	N	N	T	Y	C	T	T	Y	T	Y	Y	T	Y	N	C	T	N	T	Y
scaffold00169	T	118	A	T	A	W	A	T	A	W	N	A	A	W	N	A	A	W	A	A	N	A	A	N	N	A	A	A	W	A	N	N	W	W	A	A	A	W	W	W	W	W	A	N	A	A	W	T	A
scaffold00169	C	123	Y	T	C	T	Y	T	T	T	Y	T	T	T	N	T	T	T	T	T	T	T	Y	N	N	T	T	T	T	T	C	T	T	T	T	C	Y	T	T	T	T	Y	T	T	T	Y	T	T	T
scaffold00169	T	132	G	G	G	G	K	G	K	G	T	K	K	G	N	K	G	G	G	K	K	G	G	N	N	G	K	K	G	G	G	G	G	G	G	G	G	G	G	G	G	G	G	K	G	G	K	G	G
scaffold00169	T	138	A	A	A	A	W	W	W	A	T	W	W	A	N	W	A	A	A	W	W	A	A	W	N	A	W	W	A	A	W	A	A	A	A	W	W	A	A	A	A	A	A	W	A	W	W	A	A
scaffold00169	G	156	R	R	R	R	R	G	R	A	G	R	R	R	N	R	G	G	R	G	G	R	R	R	N	A	R	R	R	R	R	G	A	R	A	R	R	R	R	R	R	R	A	R	R	R	G	R	R
scaffold00169	T	182	C	C	C	C	C	C	C	C	C	C	C	C	N	Y	C	C	C	C	C	C	C	N	N	T	C	C	C	C	C	C	C	C	Y	C	C	C	C	C	Y	C	C	C	C	C	C	C	C
scaffold00169	C	186	Y	T	Y	T	T	T	Y	Y	T	T	Y	Y	N	T	T	T	Y	T	T	Y	Y	N	N	T	Y	T	Y	T	Y	T	Y	T	T	Y	Y	T	T	T	T	Y	Y	Y	T	Y	T	T	T
scaffold00169	C	197	T	T	T	T	T	T	T	T	T	T	T	T	N	T	T	T	T	T	T	T	T	N	N	T	T	T	Y	T	T	T	T	Y	T	T	T	T	T	T	T	T	T	T	T	T	T	T	T
scaffold00169	C	198	T	T	T	T	T	T	Y	Y	T	T	T	T	N	T	T	T	T	T	T	T	T	N	N	T	Y	T	Y	T	Y	T	T	T	T	T	Y	Y	T	T	Y	T	Y	T	T	Y	T	T	T
scaffold00169	A	201	R	R	R	R	R	G	R	R	G	R	R	R	N	R	R	R	R	G	G	R	R	N	N	A	R	R	R	R	R	G	A	R	R	R	R	R	R	R	R	R	G	R	R	R	G	A	R
scaffold00169	A	207	R	G	G	G	G	G	G	G	G	G	G	G	N	G	G	G	R	G	G	R	R	N	N	G	G	G	G	G	G	G	R	G	G	R	G	G	G	G	G	G	G	G	G	G	G	G	G
scaffold00170	G	77	A	A	A	N	A	A	A	N	A	A	A	N	N	N	A	A	R	N	N	N	N	N	A	A	N	A	A	A	A	N	A	N	N	A	R	N	A	A	A	A	A	A	A	R	N	A	N
scaffold00173	C	37	T	T	T	Y	Y	N	T	N	N	T	N	N	N	T	N	T	T	N	N	T	T	T	N	T	T	T	T	N	N	N	Y	T	Y	T	T	T	T	Y	T	N	N	T	T	T	T	N	N
scaffold00173	A	42	A	T	T	T	T	N	T	N	N	T	T	N	N	T	N	T	T	N	N	T	T	T	N	T	T	T	W	N	N	W	W	T	T	T	T	T	T	T	W	N	N	W	T	W	W	N	N
scaffold00173	T	76	G	G	G	G	K	N	G	N	N	G	G	N	N	T	N	G	G	N	N	G	K	G	N	G	G	G	G	N	N	G	G	G	G	G	G	G	G	G	G	N	N	G	G	G	G	N	N
scaffold00173	A	79	M	A	A	M	A	N	M	N	N	C	C	N	N	A	N	C	C	N	N	C	A	A	N	M	M	A	A	N	N	M	M	C	A	M	C	C	A	A	M	N	N	C	C	C	C	N	N
scaffold00173	C	81	T	T	Y	Y	T	N	T	N	N	T	T	N	N	T	N	T	T	N	N	T	T	T	N	T	Y	T	T	N	N	T	T	T	Y	T	T	T	T	T	T	N	N	T	T	T	T	N	N
scaffold00175	T	130	Y	C	N	N	C	T	C	N	Y	N	N	C	N	C	C	C	N	N	N	C	N	N	C	N	C	N	C	C	Y	C	C	N	C	N	N	C	C	N	N	C	N	N	N	C	C	N	N
scaffold00178	C	34	T	N	T	C	T	T	N	T	T	C	T	T	N	C	T	Y	Y	T	T	T	C	T	T	N	C	T	N	T	Y	N	T	T	T	T	N	T	T	N	T	T	N	C	N	T	T	N	Y
scaffold00178	C	49	T	N	T	T	T	T	N	T	T	T	T	T	N	T	T	T	T	T	T	T	T	T	T	N	T	Y	N	C	T	N	Y	T	T	T	N	T	T	N	T	T	N	T	N	T	T	N	T
scaffold00178	T	55	C	N	C	C	T	T	N	T	C	C	C	C	N	C	T	C	C	T	Y	T	C	C	T	N	C	Y	N	T	Y	N	Y	T	Y	Y	N	T	C	N	C	C	N	C	N	C	T	N	Y
scaffold00178	C	58	Y	N	C	C	T	T	N	T	T	C	C	T	N	C	T	Y	Y	C	T	T	C	T	T	N	C	Y	N	C	Y	N	Y	C	Y	Y	N	C	T	N	T	Y	N	C	N	T	C	N	Y
scaffold00194	T	50	N	C	C	Y	Y	Y	N	T	N	Y	C	N	N	C	C	N	N	N	C	N	Y	C	N	C	N	N	N	C	N	C	Y	T	Y	C	Y	C	N	Y	C	N	Y	Y	N	N	Y	C	Y
scaffold00194	T	51	N	T	Y	C	Y	C	N	Y	N	Y	C	N	N	C	C	N	N	N	C	N	Y	Y	N	C	N	N	N	C	N	C	C	C	Y	C	Y	Y	N	Y	C	N	Y	C	N	N	C	C	Y
scaffold00194	T	52	N	T	Y	Y	Y	Y	N	Y	N	Y	T	N	N	C	C	N	N	N	C	N	Y	Y	N	Y	N	N	N	C	N	T	Y	C	Y	C	Y	Y	N	Y	T	N	Y	Y	N	N	C	C	Y
scaffold00194	C	54	N	T	T	T	T	Y	N	Y	N	Y	T	N	N	T	T	N	N	N	T	N	T	T	N	T	N	N	N	T	N	T	T	T	Y	Y	T	T	N	T	T	N	Y	T	N	N	T	T	Y
scaffold00194	A	87	N	C	M	C	M	C	N	C	C	C	C	N	N	C	C	M	C	N	C	N	C	C	C	C	N	N	N	C	N	C	C	C	C	C	C	C	N	M	C	N	C	C	N	N	C	C	C
scaffold00194	A	90	N	R	G	G	G	G	N	R	R	R	G	N	N	G	G	R	G	N	G	A	G	G	G	G	N	G	N	G	N	G	G	G	R	G	G	G	N	G	G	A	G	R	N	N	G	G	R
scaffold00194	C	92	N	Y	Y	Y	Y	Y	N	T	Y	Y	C	N	N	Y	T	Y	T	N	T	T	T	T	Y	T	N	T	N	T	N	C	Y	T	T	T	Y	Y	N	Y	Y	T	T	Y	N	N	T	T	T
scaffold00194	T	97	N	Y	C	C	C	C	N	Y	Y	C	C	N	N	Y	C	C	C	N	C	T	C	C	N	C	N	Y	N	C	N	C	C	C	C	C	C	C	N	C	Y	T	C	Y	N	N	C	C	C
scaffold00197	A	147	A	G	G	G	N	G	N	G	N	A	A	N	N	N	G	G	N	N	G	A	N	N	N	N	N	G	A	R	G	N	R	A	G	R	G	N	A	N	N	G	A	G	A	G	N	N	N
scaffold00202	T	44	C	C	C	N	C	C	N	C	C	Y	N	N	N	N	N	Y	C	N	N	C	C	N	T	N	N	Y	Y	C	T	N	C	C	C	C	N	T	C	C	N	C	Y	C	C	C	N	C	N
scaffold00202	T	51	Y	C	T	N	C	C	N	C	C	Y	N	N	N	N	N	T	Y	N	N	C	C	N	T	N	N	T	C	T	C	N	C	T	C	T	N	C	C	Y	N	T	Y	C	T	Y	C	Y	N
scaffold00202	G	56	A	A	A	N	A	G	N	A	G	R	N	N	N	N	R	A	G	N	N	A	A	N	A	N	N	R	G	A	G	A	G	A	A	A	R	A	A	A	N	A	R	A	A	R	G	A	N
scaffold00202	G	61	A	A	A	N	A	A	N	A	A	A	N	N	N	N	A	R	R	N	N	A	A	N	A	N	N	A	A	G	A	A	A	A	A	G	A	A	A	R	N	A	A	A	A	A	A	R	N
scaffold00202	G	62	G	G	A	N	G	A	N	A	A	A	N	N	N	N	R	R	A	N	N	A	A	N	A	N	N	A	A	A	A	R	A	A	A	A	A	A	R	A	N	A	A	G	A	R	A	A	N
scaffold00202	C	68	T	T	T	N	T	C	N	T	C	Y	N	N	N	N	T	T	Y	N	N	T	T	N	T	N	N	T	C	T	C	T	T	T	Y	T	T	T	T	T	N	T	T	T	T	Y	C	T	N
scaffold00202	T	77	C	C	T	Y	C	C	N	C	C	C	N	N	N	C	C	C	Y	N	N	C	C	N	C	N	N	T	C	T	C	C	C	C	C	T	Y	C	C	Y	N	C	C	C	C	Y	C	C	C
scaffold00202	A	83	G	G	A	R	G	G	N	G	G	G	N	N	N	G	G	R	R	N	N	G	G	N	G	N	N	G	G	A	G	G	G	G	G	G	G	G	G	R	N	G	G	G	G	G	G	G	G
scaffold00202	G	104	G	A	A	A	A	A	N	G	A	A	A	N	N	A	R	A	R	N	N	A	A	N	A	N	N	A	A	A	A	A	N	A	A	A	A	A	A	A	N	A	R	A	A	A	A	A	A
scaffold00202	C	131	Y	Y	T	T	T	T	N	N	T	T	Y	N	N	T	T	Y	T	T	N	T	T	N	T	T	N	T	T	T	T	C	T	T	T	T	Y	T	T	T	N	T	T	T	T	T	T	Y	Y
scaffold00202	C	134	Y	Y	C	Y	T	T	N	N	Y	T	Y	N	N	Y	Y	C	C	Y	N	Y	T	N	C	T	N	C	T	Y	T	C	T	C	Y	Y	Y	T	Y	C	N	T	C	C	Y	Y	T	Y	Y
scaffold00202	C	137	Y	Y	T	T	T	T	N	N	T	Y	Y	N	N	Y	T	T	C	T	N	T	T	N	T	T	N	T	T	T	T	C	T	T	T	Y	Y	T	T	Y	N	T	T	T	T	T	T	Y	Y
scaffold00202	G	146	A	A	A	A	A	A	N	N	R	A	A	N	N	A	R	A	A	A	N	A	G	N	A	A	N	A	A	R	A	A	A	R	A	R	A	R	G	A	N	A	A	A	R	R	A	A	A
scaffold00207	T	10	Y	N	N	C	N	C	N	C	Y	C	Y	N	N	N	N	Y	T	Y	C	C	C	N	N	C	N	C	N	Y	C	C	C	Y	C	C	N	C	C	C	N	T	C	C	T	C	N	C	C
scaffold00219	A	53	N	G	N	N	N	N	N	R	R	A	N	R	N	G	R	R	G	N	G	A	R	G	N	A	A	N	R	G	G	R	G	G	G	R	N	G	N	N	R	N	G	N	G	G	R	G	N
scaffold00219	T	129	C	Y	N	N	N	N	N	C	Y	C	Y	C	N	Y	C	Y	C	N	C	C	Y	Y	N	C	C	N	Y	C	C	Y	C	Y	Y	C	N	C	C	N	C	C	Y	N	C	Y	Y	T	N
scaffold00219	T	135	C	Y	N	N	N	N	N	C	Y	C	Y	C	N	Y	C	Y	C	N	C	C	C	Y	N	C	C	N	Y	C	N	Y	C	Y	Y	Y	N	C	C	N	C	C	Y	N	C	Y	Y	T	N
scaffold00219	G	142	G	A	N	N	N	N	N	R	A	A	A	A	N	A	A	A	A	N	A	G	R	A	N	N	R	N	R	A	N	R	A	A	A	R	N	A	R	N	A	A	A	N	A	A	R	A	N
scaffold00219	A	147	G	G	N	N	N	N	N	G	G	G	G	G	N	G	G	R	G	N	G	G	R	R	N	N	G	N	G	G	N	R	R	G	G	R	N	N	G	N	G	G	G	N	G	G	G	G	N
scaffold00224	A	72	N	N	G	R	G	N	G	A	N	A	R	N	N	G	G	N	N	G	N	G	G	N	R	N	G	G	G	G	G	N	N	G	G	G	N	G	G	N	G	G	N	G	N	N	N	N	N
scaffold00224	T	77	N	N	Y	C	C	N	C	C	N	C	Y	N	N	C	C	N	N	C	C	C	C	N	C	N	C	C	C	C	C	N	N	C	C	C	N	C	C	C	C	C	N	C	N	N	N	N	N
scaffold00224	T	90	N	N	G	G	G	N	G	G	N	G	G	N	N	G	G	G	N	G	G	K	G	N	G	N	G	G	G	G	G	N	N	G	K	G	N	G	G	G	G	G	N	G	N	G	N	N	N
scaffold00232	A	33	A	G	N	N	N	A	N	G	N	A	A	N	N	G	N	G	A	G	N	N	G	G	N	G	G	N	G	G	G	G	G	N	G	R	G	A	G	N	N	G	G	G	G	N	G	G	G
scaffold00232	T	43	T	A	N	N	N	T	N	A	N	T	T	N	N	A	N	A	T	A	N	N	A	A	N	A	A	N	A	A	A	A	A	N	A	T	A	T	A	N	N	A	A	A	A	N	A	A	A
scaffold00232	A	46	A	T	N	N	N	A	N	T	N	A	A	N	N	T	N	T	A	T	N	N	T	T	N	T	T	N	T	T	T	T	T	N	T	W	T	A	T	N	N	T	T	T	T	N	T	T	T
scaffold00232	C	47	C	G	N	N	N	C	N	G	N	C	C	N	N	G	N	G	C	G	N	N	G	G	N	G	G	N	G	G	G	G	G	N	G	S	G	C	G	N	N	G	G	G	G	N	G	G	G
scaffold00232	T	52	C	T	N	N	N	C	N	C	N	C	C	N	N	Y	N	C	C	C	N	N	T	C	N	T	C	N	C	T	C	C	T	N	T	C	C	C	T	N	N	C	T	C	C	N	C	C	T
scaffold00232	T	60	C	C	N	N	N	C	N	C	N	C	C	N	N	C	N	C	C	C	N	N	T	C	N	T	C	N	C	C	C	C	T	N	C	C	C	C	T	N	N	C	C	C	C	N	C	C	C
scaffold00232	T	70	C	C	N	N	N	C	N	T	N	C	C	N	N	Y	N	T	C	Y	N	N	C	T	N	C	C	N	Y	C	C	T	C	N	C	C	C	C	C	N	N	C	C	Y	T	N	C	C	C
scaffold00232	G	89	A	R	N	N	N	A	N	A	N	A	A	N	N	A	N	G	A	A	N	N	A	A	N	A	A	N	A	A	A	A	A	N	R	A	A	A	A	N	N	A	A	A	A	N	A	A	A
scaffold00232	C	90	A	A	N	N	N	A	N	A	N	A	A	N	N	A	N	A	A	A	N	N	C	A	N	C	A	N	A	A	A	A	C	N	A	A	A	A	C	N	N	A	C	A	A	N	A	A	A
scaffold00232	C	125	G	G	N	G	N	G	N	C	N	G	G	N	N	C	N	C	G	G	N	N	G	N	N	G	G	N	G	G	G	G	G	N	G	S	G	G	G	G	N	G	G	G	G	N	G	N	G
scaffold00232	T	162	C	C	N	C	N	C	N	C	N	T	T	N	N	C	C	T	N	C	N	N	C	C	N	C	C	N	C	C	Y	C	C	N	C	Y	C	C	C	C	N	C	C	C	C	N	C	C	C
scaffold00236	T	42	C	N	C	C	C	N	N	N	C	C	C	C	N	C	N	N	C	C	C	Y	C	N	C	C	C	C	N	C	C	C	C	C	C	C	N	C	C	T	C	C	C	N	C	C	C	C	C
scaffold00236	C	51	T	N	T	T	T	N	N	N	T	Y	T	T	N	Y	N	N	T	C	C	T	T	N	T	T	Y	C	N	Y	T	T	T	Y	T	C	N	T	T	T	C	T	T	N	C	Y	T	T	Y
scaffold00236	A	95	R	N	G	N	G	N	N	G	G	G	G	R	N	G	N	N	G	G	G	N	G	N	G	G	G	G	N	G	G	G	R	N	G	N	N	G	G	G	G	G	G	N	G	N	G	R	G
scaffold00236	C	105	C	N	T	N	T	N	N	T	C	T	C	T	N	T	N	N	T	T	T	N	C	N	T	C	T	T	N	T	T	C	Y	N	Y	N	N	T	T	T	T	T	C	N	T	N	C	T	T
scaffold00236	C	108	C	N	C	N	C	N	N	C	T	T	T	Y	N	T	N	N	C	T	T	N	C	N	T	T	Y	T	N	Y	C	C	T	N	C	N	N	T	C	C	T	T	Y	N	T	N	T	C	T
scaffold00243	A	65	R	N	G	G	G	G	G	N	G	G	G	G	G	G	G	A	G	N	G	N	G	G	G	G	G	G	G	G	G	G	G	G	G	G	R	G	G	N	R	G	R	G	G	G	G	G	R
scaffold00243	T	101	C	N	C	C	C	C	C	N	C	C	C	C	C	C	C	C	C	N	C	N	C	C	C	C	C	Y	C	C	C	C	C	C	C	C	C	C	C	C	C	C	C	C	C	C	C	C	Y
scaffold00243	C	104	G	N	G	G	G	G	G	N	G	G	G	S	G	G	G	G	G	N	G	N	G	G	G	G	G	G	G	G	G	G	S	G	G	S	G	G	G	G	G	G	G	G	G	S	G	S	G
scaffold00255	C	50	T	T	C	T	T	N	T	T	T	T	T	T	N	T	T	T	N	N	T	T	N	T	T	T	N	T	T	N	N	T	N	N	T	N	T	T	N	N	N	T	N	T	Y	T	T	T	C
scaffold00255	T	53	C	Y	C	C	C	N	C	Y	C	C	C	C	N	Y	C	C	N	N	Y	C	N	C	C	C	N	Y	C	N	N	T	N	N	C	N	T	C	N	N	N	C	N	Y	C	C	C	C	T
scaffold00255	G	65	A	A	A	A	A	N	A	A	A	G	A	R	N	A	A	A	N	N	A	R	N	A	A	A	N	A	G	N	N	A	N	N	A	N	A	A	N	N	N	A	N	A	R	G	R	A	A
scaffold00255	C	77	T	T	T	T	T	N	T	T	T	T	T	T	N	T	T	T	N	N	T	T	N	T	T	T	N	T	T	N	N	T	N	N	T	N	T	T	N	N	N	T	N	T	T	T	Y	T	T
scaffold00255	T	79	Y	C	C	C	C	N	C	C	C	C	C	C	N	C	C	C	N	N	Y	C	N	Y	C	C	N	Y	C	N	N	C	N	N	T	N	C	C	N	N	N	Y	N	C	C	C	C	C	C
scaffold00255	G	92	R	A	G	R	R	N	G	R	G	A	R	A	N	A	A	A	N	N	A	A	N	A	A	A	N	A	A	N	N	A	N	N	G	N	A	A	N	N	N	A	N	R	A	A	A	A	A
scaffold00255	G	101	A	N	N	N	A	N	A	A	A	A	A	A	N	A	A	A	N	N	R	A	N	A	N	A	N	R	A	N	N	A	N	N	A	N	A	N	N	N	N	A	N	A	A	A	A	A	G
scaffold00255	A	107	R	G	G	G	G	G	G	G	G	G	G	R	N	G	G	A	N	N	R	G	N	G	G	G	N	G	G	G	G	N	G	N	G	G	G	G	G	N	N	G	N	R	G	G	G	R	G
scaffold00255	T	119	A	A	A	A	W	A	W	A	A	T	A	W	N	A	A	A	N	N	W	W	A	A	A	W	N	A	T	W	A	N	A	N	A	A	A	A	A	N	N	A	N	A	A	T	A	A	A
scaffold00255	G	131	R	A	A	A	R	N	R	A	R	A	A	A	N	A	A	A	N	N	R	A	N	A	A	A	N	R	A	A	N	N	G	N	A	A	R	A	A	N	N	A	N	A	A	A	A	A	G
scaffold00255	C	137	T	T	T	T	Y	N	Y	T	T	Y	T	C	N	T	T	C	N	N	Y	Y	N	Y	Y	Y	N	T	C	T	N	N	T	N	Y	T	Y	Y	Y	N	N	Y	N	T	T	C	Y	C	T
scaffold00255	A	139	G	R	A	G	G	N	G	G	G	R	G	G	N	G	G	G	N	N	G	G	N	G	G	G	N	G	G	G	N	N	G	N	R	G	G	G	R	N	N	G	N	G	G	G	G	G	G
scaffold00255	G	140	A	A	A	A	A	N	A	A	A	A	A	R	N	A	A	A	N	N	A	A	N	A	A	A	N	A	A	A	N	N	A	N	A	A	A	A	A	N	N	A	N	A	A	A	A	A	R
scaffold00255	A	143	R	G	G	G	R	N	R	R	R	G	A	G	N	R	G	A	N	N	G	G	N	G	R	G	N	R	G	G	N	N	R	N	G	G	A	R	R	N	N	G	N	R	G	G	G	G	R
scaffold00255	G	146	R	A	A	N	R	N	R	R	A	A	R	A	N	R	A	A	N	N	A	R	N	A	A	A	N	A	R	A	N	N	R	N	A	A	R	A	R	N	N	A	N	R	A	A	A	A	R
scaffold00255	T	147	C	C	C	C	C	N	C	Y	Y	C	C	C	N	C	C	T	N	N	C	C	N	Y	C	C	N	Y	C	C	N	N	C	N	C	C	C	C	Y	N	N	C	N	C	C	C	Y	C	C
scaffold00255	C	148	T	T	T	T	T	N	Y	Y	T	T	T	T	N	T	C	T	N	N	Y	T	N	T	T	T	N	T	T	Y	N	N	T	N	T	T	T	T	T	N	N	Y	N	Y	T	T	T	Y	T
scaffold00255	A	149	G	R	G	G	R	N	R	G	G	G	G	R	N	G	G	G	N	N	G	R	N	G	G	G	N	G	G	R	N	N	G	N	G	G	G	G	G	N	N	G	N	G	G	A	G	G	G
scaffold00255	A	158	R	G	G	G	G	N	R	G	G	R	R	G	N	G	G	G	N	N	G	R	N	G	G	G	N	R	R	G	N	N	G	N	G	G	G	G	G	N	N	G	N	G	G	A	G	G	G
scaffold00255	A	168	C	M	C	C	C	N	C	C	C	M	C	C	N	C	C	C	N	N	C	C	N	C	M	M	N	C	C	C	N	N	C	N	C	A	C	C	C	N	N	C	N	C	C	C	M	C	C
scaffold00259	T	51	N	N	C	C	C	N	N	Y	C	C	C	N	N	C	C	N	C	T	Y	T	C	N	N	N	C	C	N	C	T	C	C	N	C	T	C	Y	Y	T	C	N	Y	C	N	C	C	C	C
scaffold00259	T	105	C	N	Y	Y	C	C	N	C	Y	Y	C	N	C	C	C	N	C	C	C	C	C	C	N	N	T	Y	N	Y	C	C	C	N	C	C	Y	Y	C	C	T	N	C	C	N	T	C	C	Y
scaffold00259	G	110	A	N	A	A	A	A	N	A	A	A	G	N	A	A	A	N	A	A	A	A	R	A	N	N	A	R	N	A	A	G	A	N	R	G	R	A	A	A	A	N	R	A	N	A	G	A	R
scaffold00259	T	123	C	N	C	C	C	C	N	Y	C	C	C	N	C	C	C	N	C	T	Y	C	C	C	N	N	C	C	N	C	T	C	C	N	C	C	C	Y	C	C	C	Y	Y	C	N	C	C	C	C
scaffold00259	C	138	Y	N	Y	Y	T	T	N	T	Y	Y	T	N	T	T	T	N	T	T	T	T	T	T	N	N	C	Y	N	Y	T	T	T	N	T	N	Y	Y	Y	N	C	T	T	T	N	C	T	T	T
scaffold00259	A	152	T	N	T	T	T	T	N	W	T	T	T	N	T	T	T	N	T	W	A	T	T	T	N	N	T	T	N	T	T	T	T	N	T	N	T	T	T	N	T	W	T	T	N	T	T	T	T
scaffold00259	C	169	Y	N	Y	Y	T	T	N	T	T	T	T	N	T	T	T	N	T	Y	T	T	T	T	N	N	C	Y	N	T	T	T	Y	N	T	N	Y	T	T	N	C	T	T	T	N	C	T	T	Y
scaffold00274	T	170	N	W	A	A	A	N	A	A	A	A	A	A	A	W	W	A	A	A	A	A	A	A	A	A	A	A	A	A	A	A	A	A	A	A	A	A	A	A	W	A	A	A	A	A	A	A	A
scaffold00277	A	3	T	N	N	N	N	N	T	T	T	N	T	N	N	W	T	T	N	T	T	W	T	T	N	N	W	T	T	N	W	N	T	T	W	N	N	T	T	N	T	T	N	T	N	N	N	T	T
scaffold00289	A	33	G	G	G	G	G	R	N	G	N	N	G	G	N	G	R	G	G	N	G	N	G	R	N	G	G	R	N	G	R	G	N	N	G	R	G	R	G	N	N	G	G	N	N	G	N	G	G
scaffold00289	C	47	T	T	T	T	Y	Y	N	T	T	N	Y	T	N	T	T	T	T	N	T	N	Y	Y	N	T	Y	T	T	Y	Y	T	T	N	T	T	T	T	T	T	N	Y	Y	N	T	Y	N	T	Y
scaffold00289	T	50	C	C	C	N	C	T	N	C	C	N	Y	C	N	Y	C	C	T	N	C	N	Y	Y	N	T	C	C	C	C	Y	C	C	N	C	C	C	C	C	C	N	C	C	N	C	Y	N	C	C
scaffold00289	A	89	C	M	A	C	C	C	C	C	C	M	C	C	N	M	C	C	C	C	M	C	C	M	N	C	C	C	C	C	C	M	C	C	C	M	C	C	C	C	N	M	C	C	C	C	C	M	M
scaffold00289	A	94	G	R	G	G	G	G	G	G	G	G	G	G	N	R	G	G	G	G	G	G	G	R	N	G	G	R	G	G	G	G	G	G	G	G	R	G	G	G	N	G	G	R	G	G	G	R	G
scaffold00289	A	104	G	R	A	G	G	G	A	R	G	G	G	G	N	R	G	G	G	G	R	G	G	R	N	G	G	R	G	R	G	R	G	R	G	G	R	G	G	G	N	R	G	G	G	G	G	R	R
scaffold00291	A	64	N	G	G	G	G	G	G	G	G	G	R	N	N	R	G	G	N	G	N	G	G	G	G	G	N	G	N	G	G	R	G	G	G	G	G	G	G	G	G	N	G	G	G	G	N	N	G
scaffold00291	A	110	N	G	G	G	R	G	R	R	A	G	G	N	G	G	R	R	N	R	N	R	G	G	G	R	N	R	N	G	R	R	R	R	G	G	G	G	G	G	G	N	G	N	G	G	N	N	G
scaffold00291	G	122	N	R	A	A	A	A	R	A	A	A	R	N	A	A	A	A	N	A	N	A	A	A	A	A	N	A	N	A	A	A	A	A	A	R	A	R	R	A	A	N	A	N	A	A	N	N	A
scaffold00291	G	125	N	K	T	T	T	T	K	T	T	N	T	N	T	T	T	T	N	T	N	T	T	T	T	T	N	T	N	T	T	T	T	T	T	T	T	T	K	T	T	N	T	N	T	T	N	N	T
scaffold00291	G	127	N	A	R	R	A	R	A	R	A	A	A	N	A	A	A	A	N	A	N	R	A	A	A	A	N	A	N	A	A	A	A	A	R	A	A	A	A	A	A	N	A	N	A	A	N	N	A
scaffold00291	A	128	N	T	W	W	T	W	T	W	T	T	T	N	T	T	T	W	N	T	N	W	T	T	T	T	N	T	N	T	T	T	T	T	W	T	T	T	T	T	T	N	T	N	W	T	N	N	T
scaffold00291	T	136	N	A	A	A	A	A	A	W	A	A	A	N	W	W	A	A	N	A	N	A	A	A	A	A	N	A	N	A	A	A	A	W	A	W	N	W	A	W	W	N	W	N	A	A	N	N	T
scaffold00291	T	137	N	G	G	K	K	G	G	G	T	G	G	N	G	G	K	K	N	K	N	G	T	K	K	K	N	T	N	G	T	K	K	K	K	N	N	K	K	K	T	N	G	N	K	K	N	N	G
scaffold00291	T	144	N	Y	C	Y	C	N	C	C	C	C	C	N	C	Y	Y	C	N	C	N	C	C	C	Y	Y	N	C	N	C	C	C	C	C	C	N	C	Y	C	Y	C	N	C	N	C	C	N	N	C
scaffold00299	A	15	A	N	C	A	A	N	N	C	C	N	A	C	N	N	A	C	M	A	A	A	A	A	A	A	C	C	A	A	A	N	C	C	N	N	C	N	N	N	N	N	M	A	N	M	A	C	C
scaffold00299	A	22	T	N	T	T	T	N	N	T	T	N	T	A	N	N	T	T	T	T	T	T	W	T	T	T	T	T	T	T	T	N	T	T	N	N	N	N	N	N	N	N	W	T	N	W	T	T	T
scaffold00299	G	35	A	N	A	A	A	N	N	A	A	N	A	A	N	N	A	A	A	R	A	A	A	A	A	A	G	A	A	A	A	A	A	A	N	N	G	N	N	N	N	N	A	A	N	A	A	A	A
scaffold00299	T	39	A	N	A	T	T	N	N	A	A	N	A	A	N	N	W	A	A	A	W	T	T	A	A	A	A	A	W	A	T	A	A	A	N	N	A	N	N	N	N	N	A	A	N	W	A	A	A
scaffold00299	C	44	T	N	T	T	T	N	N	T	T	N	T	T	N	N	T	T	T	Y	T	T	T	T	T	T	C	T	T	T	T	T	T	T	N	N	C	N	N	N	N	N	T	T	N	T	T	T	T
scaffold00299	G	55	T	N	G	T	T	N	N	G	G	N	T	G	N	N	T	G	T	T	T	T	T	T	T	T	T	G	T	T	T	G	G	G	N	N	T	N	N	N	G	N	K	T	N	K	T	G	G
scaffold00299	A	67	G	N	A	G	G	N	N	A	A	N	G	A	N	N	G	A	G	G	G	G	G	G	G	G	G	A	G	G	G	A	A	A	N	N	G	N	N	N	A	N	R	G	N	R	G	A	A
scaffold00299	A	86	C	N	A	C	M	N	N	A	C	N	C	A	N	N	C	N	C	C	C	C	M	C	C	M	M	A	C	C	C	N	C	N	N	N	C	N	N	N	N	N	M	C	N	M	M	N	N
scaffold00299	A	117	W	N	T	T	T	N	N	T	T	N	T	T	N	N	T	T	T	T	T	T	T	T	T	T	T	T	W	T	T	N	T	T	N	N	T	N	N	N	N	N	T	T	N	T	A	T	T
scaffold00299	C	125	C	N	T	N	T	N	N	T	T	N	T	N	N	N	T	T	C	T	C	C	T	T	C	T	T	T	C	T	T	N	T	T	N	N	C	N	N	N	N	N	N	T	N	T	Y	T	T
scaffold00299	A	141	G	N	G	N	G	N	N	G	G	N	G	N	N	N	G	G	G	G	G	G	G	G	G	G	G	G	G	G	G	N	G	G	N	N	A	N	N	N	N	N	N	G	N	G	G	G	G
scaffold00299	A	148	G	N	G	N	G	N	N	N	G	N	G	N	N	N	G	G	G	G	G	A	G	G	G	G	G	G	G	G	G	N	G	G	N	N	A	N	N	N	N	N	N	G	N	N	G	G	N
scaffold00299	A	156	A	N	T	N	T	N	N	N	T	N	T	N	N	N	T	T	A	T	A	A	T	T	A	T	T	T	A	T	T	N	T	T	N	N	A	N	N	N	N	N	N	T	N	N	W	T	N
scaffold00310	G	26	A	A	A	A	R	A	A	N	R	R	R	A	N	A	R	A	A	A	N	A	G	A	A	A	N	A	N	N	R	A	A	A	R	R	A	A	R	A	A	N	R	R	A	A	N	A	A
scaffold00310	C	52	T	T	Y	T	Y	T	T	N	T	T	T	T	N	T	Y	T	T	T	N	T	T	T	T	T	N	Y	N	N	T	Y	T	T	Y	T	T	T	T	T	Y	N	T	T	T	T	N	Y	T
scaffold00310	A	53	G	G	G	G	G	G	R	N	G	G	G	G	N	G	G	G	A	G	N	G	G	R	A	G	N	G	N	N	G	G	G	G	G	R	G	R	G	G	G	N	G	R	G	G	N	G	G
scaffold00310	A	56	G	R	R	R	R	G	R	N	G	R	R	G	N	G	R	G	A	G	N	R	A	A	A	G	N	A	N	N	R	R	G	R	R	R	A	R	G	G	R	N	R	A	R	R	N	R	A
scaffold00310	C	143	T	T	T	T	T	T	T	N	T	T	T	T	N	T	T	T	C	T	N	T	T	Y	C	N	N	T	N	N	T	T	N	T	T	T	N	T	T	T	T	N	T	Y	N	T	N	T	N
scaffold00310	C	146	T	T	T	T	Y	T	T	N	T	Y	Y	T	N	T	T	T	T	T	N	T	T	T	T	N	N	T	N	N	Y	Y	N	T	T	Y	N	T	T	T	T	N	T	Y	N	T	N	N	N
scaffold00315	A	79	T	N	N	T	T	N	N	T	T	A	A	T	T	T	T	T	T	N	T	N	N	A	N	N	N	N	N	A	T	T	T	T	T	T	T	T	T	T	N	T	N	T	T	T	T	A	T
scaffold00315	C	82	T	N	N	T	T	N	N	T	T	C	C	T	T	T	T	T	T	N	T	N	N	T	N	N	N	N	N	C	T	T	T	T	T	T	T	T	T	T	N	T	N	T	T	T	T	C	T
scaffold00315	T	89	W	N	N	A	A	N	N	A	A	A	A	A	T	A	A	A	A	N	A	N	N	A	N	N	N	N	N	A	A	T	W	A	A	A	A	W	T	W	N	W	N	A	A	A	A	A	A
scaffold00315	T	118	K	N	N	N	G	N	N	G	G	N	G	N	T	N	G	G	G	N	G	N	N	N	N	N	N	N	N	G	K	T	K	G	K	N	G	T	K	K	N	G	G	G	N	G	G	G	G
scaffold00315	T	124	C	N	N	N	T	N	N	C	C	N	C	N	C	N	T	Y	C	N	T	N	N	N	N	N	N	N	N	C	Y	C	Y	C	C	N	Y	C	C	C	N	C	C	C	N	C	Y	C	Y
scaffold00317	T	11	Y	N	T	N	N	C	N	T	T	N	T	C	C	N	N	N	C	T	N	C	N	C	C	N	N	C	N	C	N	C	T	N	N	N	T	C	N	N	T	C	C	T	N	C	C	N	T
scaffold00317	A	129	A	N	A	N	N	C	N	A	A	N	A	C	M	N	N	N	A	A	N	A	N	A	A	N	N	C	N	A	N	C	A	N	N	N	A	M	N	N	A	C	C	A	N	C	C	N	A
scaffold00317	T	133	Y	N	C	N	N	C	N	C	C	N	C	C	Y	N	N	N	T	C	N	T	N	T	T	N	N	C	N	T	N	C	C	N	N	N	C	Y	N	N	C	C	C	C	N	C	C	N	C
scaffold00327	A	56	N	M	N	C	C	C	C	M	M	C	M	C	N	C	C	N	C	N	M	N	C	N	C	C	C	C	C	C	C	C	C	N	N	M	M	C	M	C	C	N	C	M	C	N	N	C	M
scaffold00330	A	96	G	G	R	R	R	G	N	R	G	G	G	R	N	G	N	G	N	N	N	G	N	N	G	N	N	G	G	G	A	N	R	A	G	R	G	R	R	G	G	N	G	N	G	N	G	G	G
scaffold00330	C	102	Y	T	T	T	T	Y	N	T	T	T	T	T	N	T	N	T	N	N	N	T	N	N	T	N	N	T	T	T	T	N	T	T	Y	T	T	T	T	T	C	N	T	N	T	N	T	T	T
scaffold00330	G	107	A	A	A	A	R	A	N	A	G	A	A	A	N	A	N	A	N	N	N	R	N	N	R	N	N	A	R	R	A	N	R	A	A	A	R	R	A	A	A	N	A	N	R	N	A	A	A
scaffold00330	T	108	Y	C	Y	Y	C	Y	N	Y	C	Y	Y	Y	N	Y	N	T	N	N	N	Y	N	N	C	N	N	Y	C	C	C	N	C	C	Y	C	C	Y	Y	C	T	N	C	N	C	N	T	C	C
scaffold00330	C	110	T	T	Y	T	T	T	N	Y	T	Y	Y	Y	N	Y	N	C	N	N	N	T	N	N	T	N	N	Y	T	T	T	N	T	T	T	T	T	T	Y	T	T	N	T	N	T	N	C	T	T
scaffold00330	C	141	M	A	M	A	A	A	N	M	A	M	M	M	N	M	N	M	N	N	N	A	N	N	M	N	N	M	A	A	A	M	A	A	M	A	A	M	M	C	A	N	A	N	M	N	C	M	A
scaffold00332	A	97	G	G	G	G	N	G	N	G	G	G	G	N	G	G	N	G	G	G	G	G	G	G	G	R	G	G	N	N	G	N	G	N	G	G	G	G	G	G	G	G	G	N	R	R	G	G	G
scaffold00332	G	127	A	R	A	A	R	G	N	A	R	A	N	N	A	R	N	A	A	A	R	R	R	A	R	A	R	A	N	N	R	A	R	N	R	A	R	A	A	A	A	A	A	N	A	A	A	G	A
scaffold00332	A	154	R	R	R	R	R	A	N	R	A	N	N	N	G	A	N	G	R	G	A	R	R	R	R	G	R	R	N	N	R	R	R	N	R	R	G	R	R	R	G	R	R	N	R	R	G	A	G
scaffold00332	A	177	G	G	R	R	N	G	N	R	R	N	N	N	G	G	N	N	G	G	R	R	G	G	R	G	G	R	N	N	G	N	R	N	R	N	G	R	R	G	G	R	G	N	G	G	G	G	G
scaffold00340	T	15	N	N	N	C	T	C	C	Y	C	N	C	C	N	C	N	C	N	C	C	N	C	N	C	C	C	C	C	N	N	C	C	C	C	N	C	C	C	C	N	C	C	C	C	N	Y	Y	T
scaffold00340	A	72	N	N	N	G	A	G	G	R	G	N	G	G	N	G	N	G	N	G	G	N	G	N	G	G	G	G	G	G	N	G	G	G	G	N	G	R	G	G	A	A	G	G	R	N	R	R	A
scaffold00340	C	89	N	N	N	T	T	Y	C	Y	T	N	T	Y	N	T	N	Y	N	C	T	N	C	N	C	Y	C	C	T	C	T	T	T	T	C	N	T	T	T	C	T	T	Y	T	Y	N	Y	T	T
scaffold00340	G	131	N	N	N	A	G	A	A	R	A	N	A	A	N	A	N	A	N	A	A	N	A	N	A	A	A	A	A	N	N	A	A	A	A	N	A	A	A	A	N	A	A	A	A	N	R	R	G
scaffold00342	G	26	A	A	N	A	A	A	A	N	N	A	N	N	N	A	N	A	A	N	A	N	N	A	N	N	N	A	N	G	G	N	A	A	A	N	N	A	A	A	N	A	A	A	N	A	N	N	A
scaffold00342	A	41	G	R	N	G	R	A	G	N	G	G	N	N	N	G	N	G	A	N	G	N	N	G	N	N	N	R	N	A	G	N	G	G	G	N	N	G	R	G	N	G	G	G	N	G	N	N	G
scaffold00342	T	107	C	C	C	C	C	C	C	C	C	C	N	N	N	C	N	C	Y	C	C	C	N	C	N	N	N	Y	N	C	C	C	C	C	C	N	C	C	Y	C	N	C	C	C	N	C	C	N	C
scaffold00342	A	126	R	R	A	A	R	G	G	G	R	G	N	N	N	G	N	G	A	G	R	A	N	R	N	N	N	R	N	A	G	A	G	G	A	N	R	R	R	G	N	G	R	R	N	G	G	N	G
scaffold00342	A	129	G	G	G	A	R	G	G	R	R	G	N	N	N	G	N	G	G	G	G	N	N	R	N	N	N	G	N	G	G	R	G	G	G	N	G	G	G	G	N	G	G	G	N	G	G	N	G
scaffold00342	A	147	T	T	T	T	T	T	T	T	T	T	N	N	N	T	N	T	W	T	T	N	N	T	N	N	N	T	T	T	T	T	T	T	T	N	T	T	W	T	N	T	T	T	N	T	T	N	T
scaffold00342	A	165	G	G	G	G	G	G	G	G	G	G	N	N	N	G	N	G	R	G	G	N	N	G	N	N	N	G	G	G	G	R	G	G	G	N	G	G	R	G	N	G	G	G	N	G	G	N	G
scaffold00342	T	166	A	A	A	A	A	A	A	A	A	A	N	N	N	A	N	A	W	A	A	N	N	A	N	N	N	A	A	A	A	A	A	A	A	N	A	A	W	A	N	A	A	A	N	A	A	N	A
scaffold00342	G	169	A	A	A	G	R	A	G	R	R	G	N	N	N	A	N	A	A	A	A	N	N	R	N	N	N	R	A	A	A	A	A	A	A	N	R	A	R	A	N	A	A	A	N	A	A	N	R
scaffold00342	G	172	A	A	A	A	R	A	A	A	A	A	N	N	N	A	N	A	A	A	R	N	N	A	N	N	N	A	A	R	A	A	A	A	R	N	A	A	A	A	N	A	R	A	N	A	A	N	R
scaffold00349	T	94	C	C	N	C	C	N	N	Y	C	N	C	C	N	Y	T	C	C	C	N	N	N	N	C	C	C	C	N	N	N	C	N	N	Y	N	C	C	C	Y	N	Y	C	N	C	N	C	C	C
scaffold00349	A	97	R	G	N	G	G	N	N	G	G	N	G	G	N	G	G	G	G	G	N	N	N	N	G	G	G	G	N	N	N	G	N	N	G	N	G	G	G	G	N	R	G	N	G	N	G	G	G
scaffold00349	A	143	W	W	N	A	T	N	N	T	T	N	W	W	N	T	T	T	W	T	N	N	N	N	T	W	T	T	N	N	T	T	N	A	T	N	T	W	T	T	N	W	N	N	T	N	T	T	A
scaffold00360	T	19	A	W	A	A	A	A	A	A	W	A	A	A	A	A	A	A	A	A	A	A	A	A	A	A	A	A	A	A	A	A	A	A	A	A	A	A	A	A	A	A	A	A	A	W	A	A	A
scaffold00360	G	41	R	A	A	A	R	R	A	A	R	R	A	A	A	R	R	R	R	R	R	R	R	R	R	R	R	R	R	A	A	R	A	A	A	A	A	A	A	A	A	R	R	R	A	A	R	A	A
scaffold00360	A	63	T	W	T	T	T	T	T	T	T	T	T	T	T	T	T	T	T	T	T	T	T	T	T	T	T	T	T	T	T	T	T	T	T	T	T	T	T	T	T	T	T	T	T	W	T	T	T
scaffold00360	C	84	M	M	M	M	M	M	M	M	A	A	C	M	M	M	M	M	M	M	M	M	M	M	M	M	M	M	M	M	M	M	M	M	M	M	M	M	M	M	M	A	M	M	M	M	M	C	M
scaffold00360	C	102	S	S	S	S	S	S	G	S	S	G	G	S	S	G	S	G	S	G	S	S	S	S	S	S	S	S	S	S	S	S	S	G	G	S	S	G	G	G	S	G	S	S	S	S	S	S	S
scaffold00360	G	117	A	R	A	A	A	A	A	A	R	A	A	A	A	A	A	A	A	A	A	A	A	A	A	A	A	A	A	A	A	A	A	A	A	A	A	A	A	A	A	A	A	A	A	R	A	A	A
scaffold00360	T	127	Y	C	C	Y	C	Y	Y	Y	C	C	C	C	Y	Y	Y	C	Y	Y	C	Y	Y	C	Y	Y	C	Y	Y	Y	Y	C	Y	Y	Y	Y	Y	C	Y	Y	Y	Y	C	Y	C	C	C	C	Y
scaffold00364	A	35	T	T	T	N	W	T	T	T	N	T	N	W	N	N	N	N	A	T	N	T	N	N	T	T	T	T	T	T	N	N	T	N	T	W	T	W	T	T	N	T	W	N	N	N	T	W	T
scaffold00365	T	70	C	N	C	C	C	Y	C	C	N	N	C	C	Y	C	N	N	C	N	C	C	N	C	N	N	N	C	N	C	C	C	C	N	C	C	C	C	C	C	C	N	C	C	N	C	C	C	N
scaffold00365	G	81	A	N	A	G	A	A	A	G	N	G	R	A	A	G	N	G	A	N	A	A	N	A	N	G	A	A	N	A	A	R	A	N	G	A	G	A	A	A	G	N	G	A	N	A	G	G	N
scaffold00365	T	83	T	N	T	C	T	T	T	C	N	C	Y	T	T	C	N	C	T	N	T	T	N	Y	N	C	T	T	N	T	C	Y	T	N	C	T	C	T	T	C	C	N	C	T	N	T	C	C	N
scaffold00365	C	86	C	N	C	T	C	C	C	T	N	T	Y	C	C	T	N	T	C	N	C	T	N	Y	N	T	C	C	N	C	T	Y	C	N	T	C	T	C	C	T	T	N	T	Y	N	C	T	T	N
scaffold00365	A	96	A	N	T	T	T	W	W	T	N	N	T	W	T	T	N	N	A	N	T	T	N	T	N	N	N	T	N	T	T	W	T	N	N	W	T	T	T	T	T	N	T	T	N	A	T	T	N
scaffold00365	C	120	Y	N	T	T	T	Y	Y	T	N	N	T	Y	T	T	N	N	C	N	T	T	N	T	N	N	N	T	N	T	T	Y	T	N	N	Y	T	T	T	T	T	N	T	T	N	C	T	T	N
scaffold00365	T	127	Y	N	C	C	C	Y	Y	C	N	N	C	T	C	C	N	N	T	N	C	C	N	C	N	N	N	C	N	C	C	Y	C	N	N	Y	C	C	C	C	C	N	C	N	N	T	C	C	N
scaffold00365	A	128	C	N	C	C	C	M	M	C	N	N	C	C	C	C	N	N	C	N	C	C	N	C	N	N	N	C	N	C	C	C	C	N	N	C	A	A	A	C	C	N	C	N	N	C	C	C	N
scaffold00365	G	164	R	N	A	A	A	R	R	A	N	N	A	R	A	A	N	N	G	N	A	A	N	A	N	N	N	A	N	A	A	R	A	N	N	G	A	A	A	A	A	N	A	A	N	G	A	A	N
scaffold00390	T	45	C	N	Y	Y	C	C	Y	Y	C	C	C	Y	N	C	C	Y	C	N	C	C	C	Y	N	Y	Y	Y	N	C	Y	Y	Y	C	T	C	Y	Y	Y	N	N	Y	C	N	C	Y	Y	C	C
scaffold00390	C	58	C	C	Y	Y	T	T	Y	Y	Y	Y	Y	Y	C	Y	Y	C	T	N	T	Y	C	Y	Y	C	Y	C	N	C	Y	Y	Y	T	T	Y	Y	T	Y	N	N	Y	Y	N	Y	Y	Y	T	C
scaffold00390	G	60	A	A	R	R	A	A	R	A	A	R	A	A	A	A	R	A	A	N	A	A	A	R	A	A	R	A	N	A	A	A	A	A	G	A	A	A	R	N	N	A	A	N	A	A	A	A	A
scaffold00390	C	64	T	T	Y	T	T	T	Y	T	T	T	T	Y	T	T	T	Y	T	N	T	T	T	Y	T	Y	T	Y	N	T	T	T	T	T	T	T	Y	T	T	N	N	T	T	N	T	T	T	T	T
scaffold00390	G	65	G	G	A	A	A	A	A	R	A	A	R	A	R	R	A	A	A	N	A	R	R	A	R	R	A	R	N	A	A	R	A	A	A	A	A	A	R	N	N	A	A	N	R	A	R	A	A
scaffold00390	A	66	G	G	G	R	G	G	R	G	G	G	R	G	G	G	R	R	G	N	R	G	G	G	R	G	G	R	N	G	R	G	G	G	G	G	G	G	G	N	N	G	R	N	R	R	R	R	G
scaffold00390	T	74	C	C	C	C	Y	C	C	C	C	C	C	C	C	C	C	C	C	N	C	C	C	C	C	C	C	C	N	C	C	C	C	C	Y	C	C	Y	Y	N	N	C	C	N	C	C	C	C	C
scaffold00390	A	76	G	G	R	R	R	A	G	R	G	A	R	R	G	A	R	R	A	N	R	R	R	R	R	G	R	G	N	G	R	R	R	A	G	G	R	R	R	N	N	R	R	N	R	R	R	R	A
scaffold00390	C	78	T	T	T	T	T	T	T	T	T	T	Y	T	T	T	T	T	T	N	T	T	T	T	T	T	T	Y	N	T	T	T	T	T	T	T	T	T	T	N	N	T	Y	N	T	T	T	Y	T
scaffold00390	C	112	T	T	T	T	N	T	Y	Y	T	T	T	T	T	T	T	T	T	N	T	T	T	T	Y	T	T	T	N	T	T	T	T	T	T	C	T	T	T	N	N	T	T	N	T	T	T	Y	T
scaffold00390	A	114	T	T	T	T	T	T	T	T	T	T	T	T	T	T	T	T	T	N	T	T	T	W	T	T	T	T	N	T	T	T	T	T	T	T	W	T	T	N	N	T	T	N	T	T	T	T	T
scaffold00390	C	119	T	N	Y	T	T	T	Y	Y	T	T	T	Y	T	T	T	Y	T	N	T	T	T	Y	N	C	T	T	N	T	T	T	T	T	T	T	Y	T	T	N	N	T	T	N	T	T	T	T	T
scaffold00390	T	121	C	C	Y	C	C	C	C	C	C	C	C	C	C	C	C	C	C	N	C	C	C	C	N	C	C	C	N	C	C	C	C	C	Y	C	C	C	C	N	N	C	C	N	C	C	C	Y	C
scaffold00390	A	123	G	G	R	G	R	R	G	G	R	G	G	G	G	G	G	G	G	N	G	G	G	R	N	A	G	R	N	G	G	G	R	R	G	G	R	R	G	N	N	G	G	N	G	G	G	R	A
scaffold00392	T	32	C	C	C	N	C	C	C	C	C	C	N	C	N	C	N	N	N	N	N	C	N	C	C	C	N	C	C	C	N	C	C	T	N	N	C	C	N	T	N	N	C	N	N	N	N	C	N
scaffold00392	A	61	T	T	T	N	T	T	T	A	T	T	T	T	N	T	N	T	A	N	N	T	T	T	T	T	T	T	T	T	T	A	T	T	N	N	T	T	N	T	T	N	T	N	N	N	N	W	T
scaffold00392	T	79	C	C	C	N	C	C	C	T	C	C	C	C	N	C	N	C	T	N	N	C	C	C	C	C	C	C	C	C	C	T	C	C	N	N	C	C	N	C	C	N	C	N	N	N	N	Y	C
scaffold00403	C	25	M	A	N	N	N	N	A	M	N	A	N	M	M	A	M	M	M	A	A	A	A	A	N	A	A	A	M	M	A	A	M	A	A	A	A	A	M	M	N	M	M	N	M	M	M	A	N
scaffold00417	T	20	C	Y	C	C	C	Y	C	C	C	Y	Y	C	Y	C	Y	C	C	C	C	Y	Y	Y	C	Y	Y	C	C	Y	C	C	C	C	C	C	C	C	C	C	C	Y	C	C	C	C	C	Y	Y
scaffold00417	T	33	C	Y	C	C	C	Y	C	C	C	Y	Y	C	Y	C	Y	C	C	C	C	Y	Y	Y	C	Y	Y	C	C	Y	C	C	Y	C	C	C	C	C	C	C	C	Y	C	C	C	C	Y	Y	Y
scaffold00417	C	52	G	S	G	C	S	S	G	S	G	S	S	S	G	G	G	G	S	S	G	G	S	S	S	G	S	S	S	S	G	G	G	G	G	G	G	G	G	S	S	S	G	S	S	S	S	S	S
scaffold00417	T	75	C	Y	C	C	C	Y	C	C	C	Y	Y	C	Y	C	Y	C	C	C	C	Y	C	Y	C	Y	Y	C	C	Y	C	C	Y	C	C	C	C	C	C	C	C	Y	C	C	C	C	Y	Y	Y
scaffold00417	T	109	C	Y	C	C	C	C	C	C	C	C	Y	C	Y	C	C	C	C	C	C	Y	Y	C	C	Y	Y	C	C	Y	C	C	C	C	C	C	C	C	C	C	C	Y	C	C	C	C	C	C	Y
scaffold00417	G	123	R	A	R	A	A	A	R	R	R	A	A	A	R	R	A	R	A	R	R	A	R	A	R	R	A	A	R	A	R	R	A	R	R	R	R	R	R	R	A	A	R	R	A	A	A	A	A
scaffold00417	T	124	G	K	G	G	G	K	G	G	G	K	K	G	K	G	K	G	G	G	G	K	G	K	G	K	K	G	G	G	G	G	K	G	G	G	G	G	G	G	G	K	G	G	G	G	K	K	K
scaffold00417	T	126	G	G	G	G	K	G	G	G	G	K	G	K	G	G	G	G	G	G	G	G	G	G	G	G	G	G	G	K	G	G	K	G	G	G	G	G	G	G	G	G	G	G	G	G	K	G	G
scaffold00418	T	92	C	C	C	C	C	C	C	N	C	C	T	C	N	C	C	T	C	C	N	C	N	C	C	C	C	C	C	C	C	C	C	C	C	C	C	C	T	C	N	C	C	C	C	C	C	C	C
scaffold00418	C	95	A	A	A	A	A	A	A	N	A	A	A	A	N	A	A	A	C	A	N	A	N	A	A	C	A	A	A	A	A	A	A	A	A	A	A	C	C	A	N	A	A	A	A	A	A	A	M
scaffold00418	T	104	C	C	C	C	C	C	C	N	C	C	C	C	N	C	C	C	T	C	C	C	N	C	C	T	C	C	C	C	C	C	C	C	C	C	C	Y	T	C	N	C	C	C	C	C	C	C	Y
scaffold00418	C	123	A	A	A	M	M	C	M	N	M	A	A	A	N	A	A	A	A	M	M	M	N	A	M	A	A	M	M	A	A	C	A	M	A	M	A	A	A	A	N	C	M	M	A	A	A	A	A
scaffold00427	A	106	T	W	A	W	A	T	W	W	N	T	T	T	T	W	T	W	T	T	T	N	W	T	W	W	A	T	T	W	W	T	W	T	W	W	W	A	T	T	A	T	T	N	N	N	T	T	N
scaffold00427	G	112	G	G	T	G	T	T	T	K	N	T	G	G	G	T	T	K	K	T	T	N	T	T	K	K	T	G	K	T	T	K	T	T	K	K	T	T	T	G	T	T	G	N	N	N	T	T	N
scaffold00427	T	148	A	A	A	W	A	A	A	A	N	A	A	A	A	A	A	N	W	A	N	N	A	A	A	A	T	A	A	A	W	A	A	A	A	A	W	A	A	A	A	A	A	N	N	N	A	A	N
scaffold00431	T	48	C	Y	C	C	C	C	T	Y	T	T	T	C	C	C	C	C	C	C	C	N	C	C	C	C	C	N	C	C	N	N	C	C	T	C	C	Y	C	C	C	C	T	T	C	T	C	T	C
scaffold00431	G	49	G	R	G	A	A	G	A	A	A	A	A	G	A	A	A	G	G	G	A	N	A	A	A	A	A	N	A	A	N	N	R	A	A	A	A	R	A	R	A	A	A	A	A	A	A	A	A
scaffold00431	A	80	T	T	T	A	A	T	T	A	T	T	T	T	A	A	A	T	T	T	A	N	A	A	A	A	A	N	A	A	N	N	W	A	T	A	A	T	A	T	A	A	T	T	W	T	A	T	A
scaffold00445	C	12	A	N	N	N	N	C	C	N	A	N	A	N	N	N	A	C	A	N	N	A	A	N	N	A	A	N	A	A	N	N	N	N	N	N	A	A	A	A	A	A	N	C	M	A	A	N	A
scaffold00447	G	51	G	G	A	R	R	G	A	N	G	A	G	A	G	G	A	A	A	A	N	N	A	A	A	N	A	A	A	N	A	G	G	A	A	A	A	N	G	G	A	A	A	A	A	N	G	G	N
scaffold00468	A	36	N	G	A	G	G	R	N	N	G	G	G	N	N	G	G	G	G	R	N	R	G	G	G	G	N	G	N	G	N	N	G	N	G	G	G	N	G	G	N	N	G	R	N	A	G	G	G
scaffold00468	A	75	N	G	G	G	G	R	N	N	G	G	G	N	N	G	G	R	G	G	N	G	G	A	G	G	N	G	N	G	N	N	G	N	R	G	G	R	R	R	N	N	G	R	N	G	G	A	G
scaffold00468	A	99	N	T	T	T	T	T	N	N	N	W	T	N	N	W	T	T	T	T	N	T	T	T	A	T	N	T	N	T	N	N	T	N	T	T	T	N	T	T	N	N	T	T	N	T	T	T	W
scaffold00476	G	48	R	N	R	G	A	N	A	R	N	R	R	R	R	R	N	R	R	A	A	G	R	N	R	N	A	R	A	R	R	R	R	G	R	R	R	R	A	R	G	A	R	G	G	G	N	R	R
scaffold00476	T	52	Y	N	C	Y	C	N	Y	C	N	C	C	Y	C	Y	N	C	C	C	Y	C	C	N	Y	N	C	C	C	Y	C	C	C	C	C	C	Y	C	C	C	C	C	Y	C	Y	C	N	Y	C
scaffold00476	A	54	G	N	G	R	G	N	R	G	N	G	R	R	G	R	N	G	G	G	G	G	G	N	R	N	G	G	G	G	G	G	G	G	G	G	R	G	G	G	R	R	R	G	R	G	N	R	R
scaffold00476	C	55	T	N	T	Y	T	N	Y	T	N	T	T	Y	T	Y	N	T	T	T	T	T	T	N	T	N	T	T	T	T	Y	T	T	T	T	T	Y	T	T	T	T	T	Y	T	Y	T	N	Y	T
scaffold00476	T	62	W	N	A	A	W	N	W	A	N	A	A	A	W	A	N	A	A	W	W	A	A	N	A	N	A	A	W	A	A	A	A	A	W	A	A	A	A	W	A	A	A	W	A	A	N	A	W
scaffold00480	T	4	W	W	W	W	W	W	W	W	W	W	W	W	W	W	W	W	W	W	W	W	W	W	W	W	W	W	W	W	W	W	W	W	W	W	W	W	W	W	W	W	W	W	W	W	W	W	W
scaffold00491	C	38	T	T	T	N	N	N	N	N	Y	N	N	T	N	T	T	T	T	T	T	T	N	T	N	T	N	N	N	T	Y	T	T	T	T	T	N	N	T	T	N	T	T	T	N	T	N	T	N
scaffold00491	T	60	C	C	C	N	N	N	N	N	C	N	N	C	N	C	C	C	C	C	C	C	N	C	N	Y	N	N	N	C	C	Y	C	Y	C	C	N	N	C	C	N	C	C	C	N	C	N	Y	N
scaffold00498	A	60	N	C	C	M	M	C	A	C	C	A	A	C	A	M	M	C	N	C	C	N	C	C	N	C	C	C	C	C	N	N	N	C	C	N	C	N	N	N	C	M	C	A	N	A	C	C	N
scaffold00498	A	111	N	A	N	W	N	T	T	A	A	N	A	A	N	W	T	T	N	T	T	N	T	T	N	T	T	T	T	T	N	N	N	N	A	N	A	N	N	N	T	W	T	A	N	N	A	T	N
scaffold00501	C	8	A	A	M	A	A	A	A	M	N	A	A	A	N	A	A	A	M	A	A	A	A	A	A	A	A	M	A	A	M	A	A	A	A	A	A	A	A	A	A	A	A	N	A	A	A	A	N
scaffold00501	T	126	G	G	G	G	G	G	G	G	G	G	G	G	N	G	G	G	G	G	G	G	G	G	G	G	G	G	G	G	G	G	G	G	G	G	G	G	G	G	G	G	G	N	T	G	T	T	G
scaffold00522	A	11	A	N	A	A	T	T	T	N	A	A	N	N	N	T	N	W	N	A	T	A	W	A	N	N	T	A	N	N	T	N	T	T	A	W	A	T	T	W	N	N	W	N	N	N	A	N	T
scaffold00522	T	35	T	N	T	C	C	C	C	N	C	C	C	N	N	C	N	Y	N	T	C	C	Y	T	N	N	C	T	C	N	C	N	C	C	C	C	Y	C	C	Y	N	N	Y	N	N	C	T	C	C
scaffold00522	C	62	T	N	C	C	T	T	T	N	C	T	N	N	N	T	N	Y	N	C	N	C	Y	T	N	N	T	C	T	N	N	N	T	T	C	Y	T	T	T	T	N	N	T	N	N	T	C	T	N
scaffold00522	C	74	T	N	N	T	Y	T	C	N	T	T	N	N	N	C	N	T	N	T	N	T	T	T	N	N	T	T	T	N	N	N	C	T	T	T	T	Y	T	Y	N	N	T	N	N	C	T	T	N
scaffold00522	T	89	C	N	N	C	C	C	C	N	C	C	N	N	N	C	N	C	N	C	N	C	C	C	N	N	C	C	C	N	N	N	C	C	C	C	C	C	C	C	N	N	C	N	N	C	C	C	N
scaffold00547	A	34	T	A	T	A	A	A	A	T	A	T	T	T	T	A	A	T	T	T	T	T	T	T	A	T	A	T	A	T	A	T	T	A	T	T	A	T	T	T	T	T	T	A	T	A	A	T	T
scaffold00547	T	38	T	C	T	C	C	C	C	T	C	T	T	C	C	T	C	C	T	T	T	T	T	T	C	T	C	C	C	T	T	T	T	C	T	T	C	T	T	T	T	T	T	C	T	C	C	T	T
scaffold00547	G	59	A	A	A	G	G	G	A	A	G	A	A	G	A	A	G	G	A	A	G	A	A	A	A	A	G	A	G	A	A	A	A	G	A	A	G	A	A	A	A	A	A	G	A	G	G	A	A
scaffold00547	A	73	G	A	G	A	A	A	A	G	A	G	G	G	G	G	A	A	G	G	A	G	G	G	G	G	A	G	A	G	G	G	G	A	G	G	A	G	G	G	G	G	G	A	G	A	A	G	G
scaffold00547	G	86	A	A	G	G	G	A	G	A	A	A	A	G	A	A	A	G	A	A	G	G	A	A	A	A	G	G	A	A	G	A	A	G	A	A	G	A	A	A	A	A	A	G	A	A	A	A	A
scaffold00547	A	122	T	T	T	T	T	T	T	T	T	T	T	T	T	T	T	T	A	T	T	T	A	T	T	T	T	T	T	T	T	T	T	T	T	T	T	T	T	T	T	A	T	T	T	T	T	T	T
scaffold00549	A	134	G	G	N	N	N	G	R	G	G	G	N	N	N	N	G	N	G	G	N	G	N	N	G	N	N	G	G	N	N	G	R	G	G	N	G	G	N	G	N	G	G	G	N	G	G	N	G
scaffold00549	A	146	G	G	N	N	N	G	A	R	A	G	N	N	N	N	G	N	G	G	N	G	N	N	G	N	N	G	G	N	N	G	G	G	G	N	G	G	N	G	N	G	R	G	N	G	G	N	A
scaffold00549	T	149	A	A	N	N	N	A	T	W	T	A	N	N	N	N	A	N	A	A	N	A	N	N	A	N	N	A	A	N	N	A	A	A	A	N	A	A	N	A	N	A	W	A	N	A	A	N	A
scaffold00575	A	37	A	N	W	N	N	N	W	W	T	T	N	N	N	N	A	A	A	N	W	N	N	T	N	N	N	T	N	T	T	N	T	A	N	A	W	A	N	A	N	N	N	A	A	N	A	T	A
scaffold00575	T	120	T	N	K	N	N	N	K	K	G	K	N	N	N	N	T	T	T	N	K	N	N	G	N	N	N	G	N	G	G	N	G	T	N	T	K	T	N	T	N	N	N	T	T	N	T	G	T
scaffold00590	T	74	C	C	C	N	N	Y	T	Y	C	N	N	T	N	T	Y	C	C	C	N	C	C	C	N	C	C	C	N	C	T	C	T	N	C	T	T	C	C	C	T	C	Y	N	T	C	T	N	Y
scaffold00590	C	104	T	T	T	N	N	Y	C	Y	T	T	T	C	N	C	Y	T	T	T	N	T	T	T	N	T	T	T	N	T	C	T	C	N	T	C	C	T	T	T	C	T	Y	N	C	T	C	N	Y
scaffold00593	T	22	N	N	N	A	A	N	N	T	N	T	N	A	A	A	N	N	T	A	T	N	N	N	A	N	T	A	N	T	A	N	A	W	A	A	N	N	N	N	A	A	A	A	A	N	N	A	N
scaffold00593	T	29	N	N	N	C	C	N	N	C	N	C	N	T	T	T	Y	N	C	C	C	N	N	N	C	N	C	T	N	C	T	N	T	C	T	C	N	C	N	N	T	Y	C	T	T	N	N	T	N
scaffold00593	C	46	N	N	N	C	A	N	N	A	N	A	N	C	M	M	M	N	A	A	A	N	N	A	A	N	A	A	N	A	C	N	C	A	A	A	N	A	N	N	A	A	A	A	A	N	N	A	N
scaffold00593	T	51	N	N	N	T	T	N	N	Y	N	C	N	C	C	C	Y	N	C	Y	C	N	N	C	T	N	C	C	N	C	T	N	C	Y	C	C	N	C	N	N	T	C	C	C	C	N	N	C	N
scaffold00593	A	68	N	N	N	G	G	N	N	G	N	G	N	G	G	G	G	N	G	G	G	G	N	G	G	N	G	G	N	G	G	N	G	G	G	G	N	G	N	N	G	G	G	G	G	N	G	G	N
scaffold00593	C	115	N	N	T	N	T	N	N	T	N	T	N	Y	T	T	T	N	T	T	T	T	N	T	N	N	T	T	N	T	T	N	T	T	T	T	N	T	N	N	T	T	T	T	T	N	T	T	N
scaffold00593	C	130	N	N	N	N	A	N	N	A	N	A	N	M	A	A	A	N	A	A	A	A	N	A	N	N	A	A	N	A	A	N	A	A	A	A	N	A	N	N	A	A	A	A	A	N	A	A	N
scaffold00593	A	141	N	N	N	N	N	N	N	T	N	T	N	A	N	A	T	N	T	T	T	T	N	T	N	N	T	N	N	T	A	N	T	W	T	T	N	W	N	N	W	T	A	T	A	N	T	T	N
scaffold00593	A	154	N	N	N	N	W	N	N	N	N	T	N	A	T	A	T	N	T	T	T	T	N	T	N	N	T	T	N	T	A	N	T	W	T	T	N	T	N	N	W	T	A	T	A	N	N	T	N
scaffold00593	G	157	N	N	N	N	R	N	N	N	N	A	N	G	A	G	A	N	A	A	A	A	N	A	N	N	A	A	N	A	G	N	A	R	A	A	N	G	N	N	R	A	G	A	N	N	N	A	N
scaffold00596	A	12	C	C	M	C	M	C	C	M	C	C	C	C	C	C	M	C	C	C	C	C	C	C	C	C	C	M	M	C	C	C	M	C	C	M	C	C	M	C	C	C	C	M	C	C	C	C	C
scaffold00596	A	13	C	C	C	C	C	C	C	C	M	C	C	C	C	M	C	C	C	C	M	C	M	M	C	C	C	M	C	C	C	C	C	M	C	M	C	C	C	C	M	M	M	M	C	M	C	C	C
scaffold00596	T	59	W	A	W	W	W	A	A	W	A	A	A	A	A	A	W	A	A	W	A	A	A	A	A	A	A	W	A	A	A	A	W	A	A	W	A	A	W	A	A	A	A	W	A	W	A	A	A
scaffold00596	T	70	Y	C	Y	C	C	C	C	C	Y	Y	C	Y	Y	C	C	Y	Y	C	Y	C	Y	C	Y	C	C	Y	C	Y	Y	C	C	C	Y	Y	C	Y	C	C	C	C	C	C	C	C	C	C	C
scaffold00596	C	96	A	A	M	M	A	M	A	M	M	M	A	M	M	A	M	M	M	M	M	A	M	M	M	A	A	A	A	M	M	A	A	A	M	M	A	M	A	A	A	A	M	M	A	M	A	A	M
scaffold00597	A	57	N	N	N	N	N	N	N	G	R	G	G	N	N	N	R	G	N	G	G	G	G	G	G	G	G	G	N	G	G	R	G	N	R	N	N	G	G	G	N	G	N	N	G	N	G	N	G
scaffold00597	C	68	N	N	N	N	N	Y	N	T	T	T	T	N	N	N	T	C	N	Y	T	T	T	T	Y	C	Y	T	N	Y	T	Y	T	N	T	N	N	T	Y	Y	N	C	N	N	T	N	Y	N	T
scaffold00597	G	70	N	N	N	N	N	S	N	S	S	C	G	N	N	N	C	C	N	S	G	C	S	S	S	C	C	S	N	C	G	C	S	N	S	N	N	C	C	S	N	C	N	N	G	N	C	N	C
scaffold00597	A	71	N	N	N	N	N	R	N	R	R	G	A	N	N	N	G	G	N	G	A	G	G	G	R	G	G	G	N	G	A	G	R	N	G	N	N	G	G	G	N	G	N	N	G	N	G	N	G
scaffold00597	A	87	N	N	N	N	T	W	N	W	W	T	T	N	N	N	T	T	N	W	T	T	T	W	W	T	T	T	N	T	W	T	T	N	W	T	N	T	T	T	N	T	N	N	A	N	T	N	T
scaffold00597	C	88	N	N	N	N	T	Y	N	Y	Y	T	T	N	N	N	T	T	N	Y	T	T	T	Y	Y	T	T	Y	N	T	Y	T	T	N	Y	T	N	T	T	T	N	T	N	N	C	N	T	N	T
scaffold00597	A	92	N	N	N	N	G	G	N	G	G	R	A	N	N	N	R	G	N	G	R	R	G	G	G	G	G	R	N	G	R	R	R	N	G	G	N	G	G	R	N	G	N	N	G	N	G	N	G
scaffold00597	T	99	N	N	N	N	C	Y	N	T	C	C	C	N	N	N	C	C	N	Y	C	C	C	Y	Y	C	C	C	N	C	Y	C	C	N	Y	C	N	C	C	C	N	C	N	N	T	N	C	N	C
scaffold00597	T	108	N	N	N	N	C	C	N	C	C	C	C	N	N	N	C	C	N	C	C	C	C	Y	C	C	C	C	N	C	C	C	C	N	C	C	N	C	Y	C	N	Y	N	N	C	N	C	N	C
scaffold00597	T	123	N	N	N	N	N	Y	N	C	C	C	N	N	N	N	Y	C	N	C	C	Y	C	C	Y	C	C	C	N	C	Y	C	C	N	C	C	N	C	C	C	N	C	N	N	C	N	C	N	C
scaffold00597	T	130	N	N	N	N	N	C	N	C	N	C	N	N	N	N	Y	C	N	C	C	C	C	C	C	C	C	C	N	C	C	C	C	N	C	C	N	C	C	Y	N	C	N	N	C	N	C	N	C
scaffold00603	G	154	N	A	N	A	N	A	A	A	A	A	A	A	N	A	A	A	N	A	N	R	N	A	A	A	A	A	A	A	N	A	A	A	A	R	A	A	A	A	N	A	A	N	G	A	N	G	N
scaffold00606	C	34	Y	T	T	Y	T	T	Y	Y	T	T	N	T	N	T	T	N	T	T	Y	T	Y	T	T	Y	T	T	T	T	T	T	T	T	Y	N	T	T	Y	T	T	T	T	T	T	N	T	T	T
scaffold00606	G	57	A	A	A	R	A	A	A	A	A	A	N	A	N	A	A	N	A	A	R	A	A	A	A	A	A	A	A	A	A	A	A	A	A	N	R	A	A	A	A	A	A	A	A	N	A	A	A
scaffold00606	A	109	R	G	G	G	G	R	G	G	G	G	N	G	N	R	G	N	G	G	R	R	G	G	G	G	G	R	G	G	G	G	G	G	R	N	G	G	R	G	G	G	G	G	G	N	G	G	G
scaffold00614	C	76	T	T	Y	Y	Y	N	T	T	T	T	T	C	T	Y	T	Y	T	T	C	T	Y	T	Y	T	T	Y	T	Y	T	T	Y	T	Y	N	Y	T	T	N	T	T	N	T	Y	N	N	T	Y
scaffold00630	A	150	T	A	N	T	T	A	N	N	N	T	N	N	N	T	W	A	W	T	N	N	T	T	N	N	T	T	T	N	A	T	W	A	A	T	N	A	A	N	W	N	N	T	N	N	N	N	T
scaffold00647	T	51	N	C	N	N	C	C	Y	C	N	Y	N	C	N	C	Y	N	N	Y	N	C	C	N	N	N	C	N	T	C	N	N	N	Y	Y	C	N	C	N	N	N	N	Y	Y	N	Y	C	C	C
scaffold00647	T	52	N	C	N	N	C	C	C	Y	N	C	N	C	N	C	Y	N	N	C	N	Y	C	N	N	N	C	N	C	C	N	N	N	C	Y	C	N	C	N	N	N	N	C	C	N	C	C	C	C
scaffold00647	A	53	N	N	N	N	G	R	G	A	N	R	N	G	N	G	G	N	N	R	N	G	G	N	N	N	G	N	A	G	N	N	N	G	G	G	N	G	G	N	N	N	G	R	N	G	G	R	G
scaffold00647	T	66	N	N	N	N	C	C	C	C	N	C	N	C	N	C	C	N	N	C	N	C	C	N	N	N	C	N	C	Y	N	N	N	C	C	C	N	C	Y	N	N	N	C	C	N	C	C	C	Y
scaffold00647	G	67	A	A	N	N	A	A	R	A	A	A	N	A	N	A	A	N	N	R	N	A	A	N	N	N	A	A	A	A	N	N	N	A	A	A	N	A	A	A	A	N	A	A	N	A	A	A	A
scaffold00647	T	79	C	T	N	N	C	C	C	T	C	Y	N	C	N	Y	C	N	N	C	N	C	C	N	N	N	C	C	C	C	N	N	N	C	Y	Y	N	C	C	Y	C	N	C	Y	N	C	C	C	C
scaffold00647	C	91	A	A	N	N	A	A	M	A	A	A	N	A	N	A	A	N	N	M	N	A	A	N	N	N	A	A	A	A	N	N	N	A	A	A	N	A	A	A	A	N	N	M	N	A	M	A	A
scaffold00647	T	101	C	C	N	N	C	C	C	C	C	Y	N	C	N	C	C	N	N	C	N	C	C	N	N	N	Y	C	C	C	N	N	N	C	C	C	N	C	C	C	Y	N	N	C	N	C	C	C	C
scaffold00647	T	103	A	A	N	N	A	A	W	A	A	A	N	A	N	A	A	N	N	A	N	A	A	N	N	N	W	A	A	A	N	N	N	A	A	A	N	A	A	A	A	N	N	A	N	A	A	A	A
scaffold00647	G	105	A	G	N	N	A	A	R	A	A	A	N	A	N	A	A	N	N	A	N	A	R	N	N	N	R	A	A	A	N	N	N	A	R	A	N	A	A	A	R	N	N	R	N	A	R	R	A
scaffold00647	A	119	W	T	N	N	W	T	T	T	T	W	N	T	N	T	W	N	N	T	N	T	T	N	N	N	W	A	T	A	N	N	N	W	W	W	N	T	T	W	T	N	N	T	N	W	T	W	T
scaffold00648	C	7	T	Y	T	T	T	C	T	T	T	T	N	N	T	T	T	T	T	T	Y	Y	N	T	T	T	Y	Y	T	C	T	T	T	T	Y	T	N	T	T	T	T	T	T	T	T	T	N	Y	T
scaffold00648	G	10	A	A	A	A	A	G	A	A	A	A	N	N	A	A	A	A	A	A	R	R	N	A	A	A	R	A	A	A	A	A	A	A	A	A	A	A	A	A	A	A	A	A	A	A	N	A	A
scaffold00648	A	56	C	A	C	C	C	M	C	M	C	M	N	N	C	C	C	C	C	C	M	A	N	C	A	A	A	M	C	A	C	C	C	C	C	C	C	C	M	C	C	C	C	C	C	C	N	C	C
scaffold00663	T	75	C	C	T	C	N	C	C	N	N	N	C	C	N	T	Y	C	C	N	C	C	N	T	Y	C	C	T	T	N	N	T	N	N	C	T	N	C	N	C	C	N	Y	C	T	N	N	N	Y
scaffold00663	T	122	C	Y	C	C	N	C	C	N	N	N	Y	C	N	C	C	C	T	N	C	C	N	C	C	Y	C	C	C	N	N	C	N	N	N	C	N	C	N	C	Y	N	C	C	C	N	N	N	C
scaffold00663	T	128	G	G	T	G	N	G	G	N	N	N	G	G	N	T	K	G	G	N	G	G	N	T	K	G	G	T	T	N	N	T	N	N	N	T	N	G	N	G	G	N	K	G	T	N	N	N	K
scaffold00670	G	1	K	N	K	N	N	N	N	T	N	N	N	N	N	K	T	T	N	K	N	K	K	K	K	T	N	K	N	K	K	T	G	G	N	N	K	K	K	N	N	K	N	N	K	N	K	T	N
scaffold00670	A	18	T	N	W	N	N	N	N	T	N	N	N	N	N	T	T	T	N	A	N	W	T	W	T	T	N	T	N	T	T	T	W	T	N	N	T	T	T	N	N	T	N	N	T	N	T	T	N
scaffold00670	G	49	A	N	A	N	N	N	N	A	N	N	N	N	N	A	A	R	N	A	N	A	A	A	A	A	N	A	N	A	G	A	A	A	N	N	A	A	A	N	N	A	N	A	A	N	A	A	N
scaffold00670	A	88	C	N	C	N	N	N	N	C	N	N	N	N	N	C	C	C	N	C	N	M	C	C	C	C	N	C	N	C	C	C	C	C	N	N	C	C	C	N	N	C	N	C	N	N	C	C	N
scaffold00670	G	92	R	N	A	N	N	N	N	G	N	N	N	N	N	R	A	A	N	A	N	A	A	A	A	G	N	A	N	A	A	A	A	A	N	N	A	A	A	N	N	A	N	A	N	N	R	G	N
scaffold00670	C	110	T	N	T	N	N	N	N	T	N	N	N	N	N	T	T	T	N	T	N	T	T	T	T	T	N	Y	N	T	T	T	T	Y	N	N	Y	T	T	N	N	Y	N	N	N	N	T	T	N
scaffold00670	A	112	G	N	G	N	N	N	N	G	N	N	N	N	N	G	G	G	N	G	N	G	G	G	G	G	N	G	N	A	G	G	G	G	N	N	G	G	G	N	N	G	N	N	N	N	G	G	N
scaffold00670	T	125	N	N	C	N	N	N	N	C	N	N	N	N	N	Y	C	N	N	C	N	Y	C	C	C	C	N	C	N	T	C	C	N	C	N	N	C	C	C	N	N	C	N	N	N	N	C	C	N
scaffold00670	T	137	N	N	G	N	N	N	N	G	N	N	N	N	N	G	G	N	N	G	N	G	G	K	T	G	N	G	N	G	G	T	N	G	N	N	G	G	N	N	N	G	N	N	N	N	K	G	N
scaffold00670	C	139	N	N	T	N	N	N	N	C	N	N	N	N	N	T	T	N	N	T	N	T	T	T	T	T	N	T	N	T	T	T	N	T	N	N	T	T	N	N	N	T	N	N	N	N	T	C	N
scaffold00670	C	155	N	N	T	N	N	N	N	C	N	N	N	N	N	T	T	N	N	T	N	T	T	T	T	T	N	T	N	T	T	T	N	T	N	N	T	T	T	N	N	T	N	N	N	N	T	C	N
scaffold00672	G	58	R	A	R	G	A	R	A	G	R	R	R	R	A	R	R	R	R	R	G	A	A	A	R	R	A	A	R	R	A	A	R	R	G	R	G	G	R	A	R	G	A	R	A	R	A	R	A
scaffold00672	A	93	G	G	R	G	G	G	G	G	G	R	A	R	A	G	G	R	R	G	A	R	A	R	A	R	G	A	G	R	R	R	R	G	G	G	G	G	G	G	G	G	G	G	G	G	R	G	G
scaffold00710	T	8	C	T	C	C	C	Y	C	Y	C	T	C	C	N	C	C	Y	C	C	N	C	C	N	T	C	C	C	T	C	T	C	C	C	Y	Y	C	C	C	C	C	N	N	C	C	C	C	C	C
scaffold00710	G	11	A	A	A	A	A	A	A	A	A	A	A	A	N	A	A	A	G	A	N	A	A	N	A	A	A	A	A	A	A	A	A	A	A	A	A	A	A	A	A	N	N	A	A	A	A	A	A
scaffold00710	G	17	A	G	A	G	A	R	A	R	A	G	A	A	N	A	A	R	A	R	N	A	A	N	G	G	A	R	G	G	G	A	A	A	R	G	A	A	A	R	A	N	G	A	A	R	A	A	A
scaffold00710	T	20	C	C	C	C	C	C	T	C	C	C	C	C	N	C	T	C	T	C	N	C	C	N	C	C	C	C	C	C	C	C	C	C	C	C	C	C	C	C	C	N	C	C	C	C	C	C	C
scaffold00710	A	38	G	G	G	R	G	R	G	R	G	A	G	G	N	G	G	R	G	G	N	G	G	N	A	A	G	G	G	G	A	G	G	G	R	G	G	G	G	G	G	N	A	G	G	G	G	G	G
scaffold00710	T	44	C	C	T	C	C	Y	T	C	C	C	C	C	N	C	T	T	T	C	N	T	T	N	C	C	C	C	C	C	T	T	T	C	C	C	T	C	T	C	C	N	C	T	T	C	C	C	C
scaffold00710	T	47	T	C	C	Y	C	Y	C	Y	C	T	C	C	N	C	C	Y	C	C	N	C	C	N	T	T	C	C	T	C	T	C	C	C	Y	T	C	C	C	C	C	N	T	C	C	C	C	C	C
scaffold00710	C	77	T	C	C	T	C	Y	T	N	C	T	C	T	N	C	T	T	T	T	N	C	T	N	T	T	C	T	T	Y	T	C	T	C	Y	T	T	T	C	T	T	N	T	N	C	T	C	T	T
scaffold00710	G	80	A	G	G	A	G	A	A	N	A	A	A	A	N	G	A	A	A	A	N	G	A	N	A	G	G	A	A	A	A	A	A	A	A	A	A	A	G	A	A	N	A	N	G	A	G	A	A
scaffold00710	T	90	C	C	C	C	C	C	T	N	C	C	C	C	N	C	T	C	T	C	N	C	C	N	C	C	C	C	T	C	C	C	C	C	C	C	C	C	C	C	C	N	T	N	C	C	C	C	C
scaffold00710	A	121	T	T	T	T	T	T	W	N	T	T	T	T	N	T	A	T	A	N	N	T	N	N	T	T	T	T	N	T	T	N	N	T	T	N	T	T	T	N	T	N	N	N	T	N	T	N	T
scaffold00720	C	72	T	N	T	T	T	C	Y	Y	T	N	N	N	C	T	T	N	N	N	T	N	N	N	N	T	T	T	T	N	T	N	N	T	T	T	T	C	T	Y	N	N	N	N	T	C	N	T	T
scaffold00738	G	74	T	T	N	T	T	T	N	T	T	T	G	G	N	N	G	G	N	T	T	N	T	T	T	T	T	T	N	T	T	T	N	N	G	N	K	T	T	T	G	T	T	G	N	T	K	N	K
scaffold00741	C	66	T	T	T	N	N	T	N	N	N	T	N	N	N	N	T	T	T	T	N	N	N	N	C	T	N	T	T	T	N	T	T	T	Y	T	N	T	N	T	N	T	T	N	T	N	N	N	N
scaffold00741	T	78	T	C	C	N	N	Y	N	Y	T	C	N	C	N	N	Y	C	C	C	N	N	N	N	C	C	N	C	C	T	C	Y	C	C	C	N	Y	C	N	Y	N	C	Y	N	Y	N	N	Y	N
scaffold00741	T	89	C	C	C	N	N	C	N	C	T	C	N	C	N	N	C	C	C	C	N	N	N	N	C	C	C	C	C	C	C	C	C	C	C	C	C	C	N	C	N	C	Y	N	C	N	N	N	N
scaffold00741	T	131	C	C	C	N	N	C	N	C	C	C	N	C	N	Y	Y	Y	C	C	N	N	N	N	C	C	C	C	C	C	C	Y	N	C	C	C	C	C	N	C	N	C	C	C	C	N	N	C	N
scaffold00741	A	135	G	G	R	N	N	G	N	G	G	G	N	R	N	A	R	G	G	R	N	N	N	N	A	A	G	G	G	G	G	G	N	G	R	G	R	G	A	R	N	G	G	A	G	N	N	A	N
scaffold00741	T	140	C	C	Y	N	N	C	N	C	N	C	N	Y	N	C	C	C	C	C	N	N	N	N	T	C	C	C	C	C	C	C	N	C	Y	C	C	C	Y	C	N	C	C	Y	C	N	N	C	N
scaffold00741	C	144	T	T	Y	N	N	T	N	T	N	Y	N	T	N	T	Y	T	T	T	N	N	N	N	T	T	T	T	T	T	Y	Y	N	T	T	T	T	T	T	T	N	T	T	T	T	N	N	T	N
scaffold00744	T	32	Y	N	C	C	C	N	N	C	N	C	C	C	N	C	N	N	C	N	N	N	C	N	N	N	C	N	C	C	N	C	N	C	C	N	N	C	C	N	C	N	C	C	N	N	N	C	C
scaffold00744	A	33	G	N	R	G	G	N	N	G	N	R	A	G	N	G	N	N	G	N	N	N	G	N	N	N	G	N	R	G	N	G	N	G	R	N	N	G	G	N	G	N	A	G	N	N	N	G	G
scaffold00744	T	76	K	N	G	G	G	N	N	G	N	G	G	G	N	G	K	N	G	N	N	N	G	N	N	N	G	N	G	G	N	G	N	G	G	N	N	G	G	N	G	N	G	G	N	N	N	G	G
scaffold00744	C	85	T	N	C	C	T	N	N	Y	N	Y	C	Y	N	T	T	N	Y	N	N	N	Y	N	N	N	Y	N	C	T	N	Y	N	Y	Y	N	N	T	T	N	Y	N	C	T	N	N	N	Y	Y
scaffold00745	G	100	N	R	N	A	A	A	A	N	A	N	A	A	A	A	A	N	G	A	N	N	R	A	A	R	R	A	A	R	R	A	R	R	R	A	R	A	A	R	A	N	N	A	A	R	A	A	N
scaffold00745	A	107	N	G	N	G	R	G	G	G	G	N	G	G	R	G	G	N	G	G	N	N	G	R	R	R	R	R	G	G	G	G	G	G	G	G	G	G	R	G	G	N	N	R	R	R	G	G	N
scaffold00745	C	121	N	T	N	T	Y	T	Y	T	C	N	T	T	T	Y	T	N	T	T	N	T	Y	Y	T	T	T	T	T	T	T	T	Y	T	Y	Y	Y	T	Y	Y	T	N	N	T	T	T	C	T	N
scaffold00745	G	127	N	A	N	A	R	A	R	A	A	A	G	A	R	G	A	N	A	A	N	A	R	R	A	A	A	A	A	A	A	A	R	A	R	R	R	A	R	R	A	N	N	A	A	A	G	A	N
scaffold00745	T	130	N	C	N	C	C	C	Y	N	C	C	C	C	C	C	C	N	C	C	N	C	C	C	C	C	C	C	C	C	C	Y	C	C	C	C	C	C	C	Y	C	N	N	C	C	C	C	C	N
scaffold00745	C	143	N	A	N	A	M	M	M	N	C	M	C	M	M	M	A	N	A	M	N	C	M	A	A	A	N	A	M	A	A	A	M	A	M	M	M	M	M	A	C	N	N	M	M	A	C	A	N
scaffold00748	C	13	T	T	C	T	N	T	T	T	T	T	C	N	C	T	T	C	T	N	C	C	C	C	N	C	C	C	C	C	T	T	T	C	N	T	C	N	N	N	T	N	C	C	T	C	N	C	T
scaffold00748	G	21	A	A	G	A	N	A	A	A	A	A	G	N	G	A	A	G	A	N	G	G	G	G	N	G	G	G	G	G	A	A	A	G	N	A	G	N	N	N	A	N	G	G	A	G	N	G	A
scaffold00748	A	25	G	G	A	G	N	G	G	G	G	G	A	N	A	G	G	A	G	N	A	A	A	A	N	A	A	A	A	A	G	G	G	A	N	G	A	N	A	N	G	N	A	A	G	A	N	A	G
scaffold00748	A	34	G	G	A	G	N	G	G	G	G	G	A	N	A	G	G	A	G	N	A	A	A	A	N	A	A	A	A	A	G	G	G	A	N	G	A	N	A	N	G	N	A	A	G	A	N	A	G
scaffold00748	G	94	A	A	G	A	N	A	A	A	A	A	G	N	G	A	A	G	A	N	G	G	G	G	N	G	G	G	G	G	A	A	A	G	N	A	G	N	N	N	A	N	G	G	A	G	N	G	A
scaffold00753	G	1	R	R	R	R	R	R	R	R	R	R	R	R	A	R	R	R	R	R	R	R	R	R	R	R	R	R	R	R	R	R	R	R	R	R	R	R	R	R	R	R	R	R	R	R	R	R	R
scaffold00753	A	9	T	T	T	T	T	T	T	T	T	T	T	T	T	T	T	T	T	W	T	T	W	T	W	T	T	T	T	W	T	T	W	T	T	T	T	T	T	T	T	T	T	T	T	T	T	T	T
scaffold00753	T	24	C	C	C	C	C	Y	Y	C	C	C	C	C	C	C	C	C	C	C	C	C	C	C	C	C	C	C	C	C	C	Y	C	C	C	C	C	Y	C	C	C	C	C	Y	C	C	C	C	C
scaffold00753	C	61	Y	Y	Y	Y	Y	Y	Y	Y	Y	Y	Y	Y	Y	Y	Y	Y	Y	Y	Y	Y	Y	Y	Y	Y	Y	Y	Y	Y	Y	Y	Y	Y	Y	Y	Y	Y	Y	Y	T	Y	Y	Y	Y	Y	Y	Y	Y
scaffold00753	A	63	G	G	G	G	G	R	G	G	R	G	G	G	G	G	G	G	G	G	G	G	G	R	G	G	G	G	G	G	G	G	G	G	R	G	G	G	G	R	G	G	G	G	G	G	G	G	G
scaffold00754	C	65	N	N	A	N	C	A	A	N	N	N	N	A	A	A	A	N	N	A	A	A	A	N	A	A	A	A	A	N	A	A	C	A	N	N	A	A	N	A	N	A	A	N	N	A	A	A	N
scaffold00756	A	10	G	N	G	G	G	G	G	G	G	G	G	G	G	N	N	N	G	G	N	G	G	G	G	N	N	N	G	G	G	G	G	G	G	G	R	G	G	G	G	N	G	G	R	G	G	G	G
scaffold00756	A	65	R	N	G	R	G	G	G	R	R	G	G	G	G	N	N	N	G	G	N	G	R	G	G	N	N	N	G	R	R	G	R	G	G	R	G	G	R	G	R	N	G	G	G	G	G	A	A
scaffold00756	A	66	R	N	G	R	G	G	G	R	R	G	G	G	G	N	N	N	G	G	N	G	R	G	G	N	N	N	G	R	R	G	R	G	G	R	R	G	R	G	R	N	G	G	R	G	R	A	A
scaffold00761	C	22	N	C	T	C	N	N	C	Y	N	N	C	N	N	N	Y	T	N	T	N	T	T	T	T	T	T	T	N	T	C	T	N	T	C	N	C	N	N	N	C	C	N	N	N	T	T	N	Y
scaffold00761	T	94	N	T	G	T	N	N	T	K	N	N	T	N	N	N	K	G	N	G	N	G	G	G	G	G	G	G	N	G	T	G	N	G	T	N	T	N	N	N	T	T	N	N	N	G	G	N	K
scaffold00761	G	103	N	G	A	G	N	N	G	R	N	N	G	N	N	N	R	A	N	A	N	A	A	A	A	A	A	A	N	A	G	A	N	A	G	N	G	N	N	N	G	G	N	N	N	A	A	N	R
scaffold00774	A	35	G	G	G	G	N	G	G	G	N	G	G	G	G	G	G	G	A	G	N	A	N	A	N	N	N	G	A	A	N	G	G	N	G	A	G	N	G	G	G	N	A	N	N	N	N	N	G
scaffold00774	T	39	A	A	A	A	N	A	A	A	N	A	A	A	A	A	A	A	T	A	N	T	N	T	N	N	N	A	T	T	N	A	A	N	A	T	A	N	A	A	A	N	T	N	N	N	N	N	A
scaffold00774	A	104	G	G	G	G	N	G	G	G	N	G	G	G	G	G	G	G	A	G	N	A	N	A	N	N	N	G	A	A	N	G	G	N	N	A	G	N	G	G	G	N	A	N	N	N	N	N	G
scaffold00776	A	40	G	G	N	N	N	G	G	G	G	N	R	N	G	G	N	N	N	N	N	R	N	G	G	R	R	N	G	N	N	G	N	N	G	N	G	G	G	G	G	N	G	N	N	N	N	N	N
scaffold00776	T	60	A	T	N	N	N	A	A	A	A	N	W	A	A	A	N	N	N	N	N	A	N	T	T	T	A	A	T	N	N	A	N	N	A	N	T	A	A	T	T	N	W	N	N	N	N	N	N
scaffold00776	T	64	A	A	A	N	N	A	A	A	A	N	A	A	A	W	N	N	N	A	N	A	N	A	W	A	A	A	A	N	N	A	N	N	A	N	A	A	A	A	A	N	A	N	N	N	N	N	N
scaffold00776	T	84	C	C	C	N	N	T	C	C	C	N	C	C	N	Y	N	N	N	C	N	C	N	C	C	C	C	C	C	N	N	Y	N	N	C	N	C	C	C	N	C	N	C	N	C	N	N	N	N
scaffold00789	C	28	N	N	T	N	N	T	N	C	N	T	N	C	Y	C	N	N	Y	Y	N	T	Y	Y	T	T	Y	Y	Y	C	C	Y	C	N	N	N	C	T	Y	C	T	C	Y	Y	Y	T	Y	C	N
scaffold00789	A	29	N	N	T	N	N	T	N	A	N	T	N	A	W	A	N	N	W	W	N	T	W	W	T	T	W	W	W	W	A	W	A	N	N	N	A	T	W	A	T	A	W	W	W	T	W	A	N
scaffold00789	T	31	N	N	A	N	N	A	N	T	N	A	N	W	A	T	N	N	W	W	N	A	W	W	A	A	W	W	W	T	W	W	W	N	N	N	A	A	T	T	A	W	A	W	W	A	A	T	N
scaffold00789	T	33	N	N	A	N	N	A	N	T	N	A	N	W	A	T	N	N	W	W	N	A	W	W	A	A	W	W	T	T	W	W	W	N	N	N	A	A	T	T	A	W	A	W	W	A	A	T	N
scaffold00789	C	105	N	N	T	N	N	T	N	T	N	T	N	Y	Y	C	N	N	Y	Y	N	T	Y	Y	T	T	T	Y	C	C	Y	T	Y	N	N	N	C	T	C	N	T	Y	T	Y	T	T	T	C	N
scaffold00789	T	141	N	N	C	N	N	C	N	C	N	C	N	C	C	C	N	N	Y	C	N	C	C	C	C	C	C	C	C	C	C	C	Y	N	N	N	C	C	T	N	C	C	C	C	C	C	C	C	N
scaffold00789	C	147	N	N	T	N	N	T	N	T	N	T	N	Y	T	T	N	N	T	Y	N	T	Y	Y	T	T	T	T	C	T	Y	T	Y	N	N	N	T	T	C	N	T	Y	T	T	T	T	T	T	N
scaffold00792	A	44	M	M	M	M	M	M	M	M	M	M	M	M	C	M	M	M	M	M	M	M	M	M	M	M	M	M	M	M	M	M	M	M	M	M	M	M	M	M	M	M	C	M	M	M	M	A	M
scaffold00792	T	94	Y	Y	Y	Y	Y	Y	Y	C	Y	Y	C	Y	T	Y	Y	Y	Y	Y	C	Y	Y	Y	Y	Y	Y	N	Y	Y	C	C	C	C	Y	Y	Y	C	C	C	Y	Y	T	C	Y	Y	Y	C	Y
scaffold00792	A	109	G	G	G	G	G	G	G	R	R	G	R	G	G	G	R	G	G	G	R	G	G	G	G	G	G	N	G	G	R	R	R	R	G	G	G	R	R	R	G	G	G	R	G	G	G	G	G
scaffold00797	T	34	C	Y	Y	Y	Y	C	T	Y	C	Y	C	N	N	C	Y	Y	Y	Y	N	T	Y	T	Y	Y	T	C	Y	C	Y	C	N	Y	C	C	Y	Y	Y	Y	T	Y	Y	Y	Y	T	Y	Y	Y
scaffold00797	C	36	S	G	S	S	S	S	G	S	S	S	S	N	N	S	G	S	S	S	N	G	S	G	S	S	G	S	S	S	S	S	N	S	S	S	G	G	S	S	G	S	S	S	S	G	G	S	S
scaffold00797	C	37	M	A	M	M	M	C	A	M	M	M	M	N	N	M	A	M	M	M	N	A	M	A	M	M	A	M	M	M	M	M	N	M	M	M	M	A	M	M	A	M	M	M	M	A	A	M	M
scaffold00797	A	51	T	T	T	W	T	T	T	T	W	T	T	N	T	T	T	T	T	W	T	W	W	W	T	W	W	W	T	W	T	T	T	T	T	W	T	T	T	T	W	T	T	W	T	T	T	T	W
scaffold00797	G	77	K	T	K	K	K	K	T	K	K	K	K	N	T	K	T	K	K	K	T	T	K	T	K	K	T	K	K	K	K	K	K	K	K	K	T	T	K	K	T	K	K	K	K	T	T	K	K
scaffold00797	A	94	T	W	A	W	W	T	A	W	W	T	W	N	N	T	W	W	W	W	N	W	W	W	W	W	W	T	W	T	W	T	W	W	W	T	W	T	W	W	W	T	W	W	T	W	W	W	T
scaffold00805	T	123	Y	N	C	N	C	C	C	N	T	C	N	T	N	N	C	C	N	N	N	N	C	C	C	C	C	N	C	N	T	T	C	C	C	N	C	C	N	N	N	T	N	C	N	Y	N	C	C
scaffold00852	T	24	G	K	G	G	G	G	K	G	K	G	G	G	G	G	G	G	G	G	G	G	K	G	N	N	G	G	K	G	K	K	G	G	G	G	G	G	G	G	G	G	G	G	G	G	G	K	G
scaffold00852	C	55	T	T	T	T	T	T	Y	T	Y	T	T	T	T	T	T	Y	T	T	T	T	T	T	N	N	T	T	Y	T	Y	Y	T	T	T	T	T	T	T	T	T	T	T	T	T	T	T	Y	T
scaffold00852	C	58	T	Y	Y	T	Y	T	Y	T	Y	T	Y	Y	Y	Y	Y	T	Y	Y	T	Y	Y	T	N	N	T	Y	T	Y	T	T	Y	Y	Y	Y	Y	Y	Y	Y	Y	T	Y	Y	Y	C	Y	Y	Y
scaffold00852	A	59	G	G	G	R	G	G	G	G	G	G	G	G	G	G	G	G	G	G	G	G	G	G	N	N	G	R	G	G	G	G	G	R	G	R	G	G	G	G	G	A	R	R	G	G	R	G	G
scaffold00852	T	64	C	C	C	C	C	C	C	C	Y	C	C	C	C	C	C	C	C	C	C	C	C	C	N	N	C	C	C	C	C	C	C	C	C	C	C	Y	C	C	C	C	C	C	C	C	C	C	C
scaffold00852	G	66	T	N	T	K	T	T	T	T	K	T	T	T	T	K	T	T	T	T	T	T	T	T	N	N	T	T	T	T	T	T	T	T	T	T	T	T	T	T	T	G	T	T	T	T	T	T	T
scaffold00852	A	67	G	R	G	G	R	G	R	G	R	G	G	R	G	G	R	G	G	R	R	R	G	G	N	N	G	G	R	R	G	G	R	R	R	R	R	R	R	R	G	G	R	R	R	R	R	R	R
scaffold00852	A	69	R	G	R	G	G	G	G	R	R	G	R	G	G	G	G	G	G	G	G	R	G	R	N	N	G	G	G	G	G	G	R	G	G	G	G	G	G	G	G	G	G	G	G	G	G	G	G
scaffold00852	A	73	G	G	G	G	R	G	G	G	G	G	G	R	G	G	R	G	G	G	G	G	G	G	N	N	R	G	G	R	G	G	G	G	G	G	G	R	R	G	R	G	G	G	G	G	G	G	G
scaffold00852	A	85	G	G	G	G	G	G	G	G	G	G	R	G	G	R	G	G	G	R	G	G	G	G	N	N	G	G	G	G	R	R	G	G	G	G	G	R	G	G	G	G	G	G	G	G	G	G	G
scaffold00852	A	89	M	C	M	C	M	C	C	M	C	C	M	M	M	C	C	M	M	C	C	C	M	M	N	N	M	C	C	M	C	C	C	C	C	C	C	M	M	M	M	C	M	C	C	C	C	C	C
scaffold00852	G	92	A	N	A	A	A	A	A	A	R	A	R	A	A	A	A	A	A	R	A	A	A	A	N	N	R	A	A	A	R	A	A	A	A	A	A	A	A	A	A	A	A	A	A	A	A	R	A
scaffold00853	A	111	G	A	A	A	R	G	A	N	N	A	G	A	R	G	N	G	A	G	A	N	G	G	A	G	G	A	A	A	N	A	N	G	G	G	G	N	N	A	N	G	G	N	A	A	N	A	G
scaffold00865	T	18	N	N	C	C	Y	Y	Y	C	C	C	N	N	N	C	C	C	N	C	C	C	C	C	N	N	C	C	C	C	C	N	N	C	C	N	C	C	C	Y	N	C	N	N	C	C	N	C	N
scaffold00865	T	24	N	N	C	C	Y	Y	C	C	C	C	N	N	N	Y	Y	C	N	C	C	C	C	C	N	N	C	C	C	C	C	N	N	C	C	N	C	C	C	Y	N	C	N	N	C	C	N	C	N
scaffold00865	A	27	N	N	G	G	R	G	G	G	G	G	N	N	N	G	G	G	N	G	G	G	G	G	N	N	G	G	G	G	G	N	N	G	G	N	N	G	G	G	N	G	N	N	G	G	N	G	N
scaffold00865	A	91	N	G	G	G	G	R	R	G	N	G	N	G	N	R	R	G	N	G	G	G	G	G	N	N	N	G	G	G	A	N	N	G	G	R	G	G	G	G	N	G	G	N	R	G	G	G	N
scaffold00876	G	46	A	N	A	A	A	N	A	A	A	A	A	G	N	N	A	A	A	N	N	A	N	N	A	A	A	A	N	A	N	N	R	G	G	N	N	N	A	A	A	N	N	A	N	N	A	A	N
scaffold00876	C	89	T	N	T	T	T	N	T	T	T	T	T	C	N	N	T	T	T	N	N	T	N	N	T	T	T	T	N	T	N	N	Y	C	C	N	N	N	T	T	T	N	N	T	N	N	T	T	N
scaffold00887	A	67	A	C	N	A	A	N	N	N	N	C	N	N	N	N	C	A	N	A	N	N	A	A	N	N	N	C	N	C	C	N	C	A	C	N	N	C	A	N	N	A	N	N	N	N	N	A	N
scaffold00896	A	39	G	N	N	G	G	G	G	G	G	G	N	G	N	N	G	A	R	R	R	R	N	A	G	N	R	N	N	G	N	G	R	G	G	R	R	G	N	N	N	G	G	G	G	N	N	G	G
scaffold00904	A	34	T	T	T	T	T	T	T	T	T	T	T	T	T	T	T	T	T	T	T	T	T	T	T	T	T	T	T	T	W	T	W	W	T	T	T	T	W	T	T	T	T	T	T	T	T	T	T
scaffold00937	C	91	T	Y	Y	Y	Y	Y	Y	N	Y	N	T	T	Y	T	T	Y	T	Y	Y	T	T	N	N	T	Y	T	N	T	T	T	N	T	N	T	T	T	Y	T	T	T	T	Y	N	T	Y	T	Y
scaffold00937	C	93	M	M	M	M	M	M	M	A	M	A	M	M	M	A	M	M	M	M	M	M	M	A	A	M	M	A	A	M	M	M	A	M	A	M	A	M	M	M	M	M	M	M	A	A	M	M	M
scaffold00941	A	47	A	N	C	A	C	A	A	M	C	A	A	A	N	A	A	A	A	N	A	A	A	N	A	N	A	N	A	A	N	C	N	C	C	A	M	C	N	C	C	A	A	A	A	C	A	C	M
scaffold00941	A	80	A	N	G	A	G	A	A	R	G	A	A	A	N	A	A	A	A	N	A	A	A	N	A	N	A	N	A	A	N	G	N	G	G	A	R	G	N	G	G	A	A	A	A	G	A	G	R
scaffold00961	C	68	N	N	M	M	N	A	N	M	N	A	M	A	N	N	N	A	M	M	A	M	C	A	C	N	M	A	A	N	A	A	N	N	N	N	M	M	M	N	A	M	A	A	N	N	M	M	N
scaffold00963	G	101	N	G	N	G	A	A	N	G	G	A	G	N	G	N	N	A	A	A	G	A	N	A	A	N	A	N	A	A	N	A	N	G	G	A	N	G	N	A	A	A	A	N	N	G	A	A	G
scaffold00967	G	13	R	G	R	A	R	N	R	A	R	R	R	R	R	R	R	R	R	R	R	R	R	R	R	R	R	R	G	R	A	A	R	R	R	R	R	R	A	R	R	R	R	R	R	R	R	A	R
scaffold00967	C	22	Y	T	T	T	Y	N	T	Y	T	T	T	T	T	T	T	T	T	T	T	Y	Y	T	Y	T	T	T	T	T	T	T	T	T	Y	T	Y	Y	Y	T	T	Y	T	Y	T	T	T	T	T
scaffold00967	T	34	Y	C	C	Y	C	N	C	C	C	Y	Y	C	Y	C	Y	C	C	Y	C	C	Y	C	Y	C	Y	Y	C	Y	Y	C	C	Y	Y	Y	Y	C	C	Y	Y	C	Y	C	C	C	C	C	Y
scaffold00967	T	36	C	Y	C	C	C	N	C	C	C	C	C	C	C	C	C	C	C	C	Y	C	C	Y	Y	Y	Y	C	C	C	C	C	Y	C	C	C	C	C	C	C	C	C	C	C	C	C	C	C	C
scaffold00967	C	39	Y	T	Y	Y	Y	N	T	Y	T	T	Y	Y	Y	Y	Y	Y	T	T	Y	Y	Y	T	Y	T	T	T	T	Y	T	T	Y	T	Y	Y	Y	Y	Y	Y	T	Y	T	Y	T	T	Y	T	Y
scaffold00967	T	52	W	T	W	W	W	N	W	W	W	W	A	W	W	W	W	W	W	W	W	W	W	W	W	W	W	W	T	A	W	W	W	W	W	W	W	W	W	W	W	W	W	W	W	W	W	W	W
scaffold00967	C	73	Y	T	T	T	Y	N	T	Y	T	T	Y	Y	Y	Y	T	T	T	T	T	Y	T	Y	T	T	T	T	T	T	T	T	T	T	Y	T	T	Y	Y	Y	T	Y	T	Y	T	T	T	T	T
scaffold00967	G	100	R	G	R	A	R	N	R	A	R	R	A	A	R	R	R	R	R	R	R	R	R	G	R	R	R	R	G	R	A	A	R	R	R	R	R	R	A	R	R	R	R	R	R	R	R	A	R
scaffold00967	T	112	K	G	G	K	G	N	G	G	G	K	K	K	K	K	K	G	K	K	K	G	K	G	K	G	K	K	G	K	K	K	G	K	K	K	K	G	K	K	K	G	K	G	K	G	K	G	K
scaffold00967	G	125	A	A	R	R	A	N	R	R	R	R	A	R	A	A	R	A	A	A	A	A	A	A	A	A	A	A	A	A	R	R	R	R	R	A	A	A	R	A	R	A	A	R	R	A	R	R	A
scaffold00969	C	84	G	N	N	G	G	G	G	N	G	G	G	G	C	G	G	G	N	G	N	N	G	N	G	G	G	G	G	G	N	G	G	C	G	G	G	N	G	N	C	G	S	G	N	C	N	C	N
scaffold00975	A	70	G	G	G	G	G	G	G	G	G	A	G	G	N	G	G	G	G	G	G	N	R	N	A	G	G	N	A	A	G	G	G	G	G	N	G	G	G	G	G	A	R	A	A	G	G	G	G
scaffold00975	A	99	G	G	G	G	G	G	G	G	G	A	G	G	N	G	G	N	G	G	G	N	R	N	A	G	G	N	A	A	G	G	G	G	G	N	G	G	G	G	G	A	R	A	A	G	G	G	G
scaffold00975	G	135	A	A	G	A	A	A	A	A	R	G	G	N	N	A	A	N	A	A	A	N	R	N	G	A	A	N	G	G	A	A	G	A	A	N	R	A	A	A	G	N	R	G	G	A	A	A	A
scaffold00975	C	136	G	G	C	G	G	G	G	G	S	C	C	N	N	G	G	N	G	G	G	N	S	N	C	G	G	N	C	C	G	G	C	G	G	N	S	G	G	G	C	N	S	C	C	G	G	G	G
scaffold00978	A	10	G	G	N	G	G	G	G	G	G	G	G	G	G	G	G	G	G	G	N	G	G	N	G	G	G	G	G	G	A	G	A	G	G	N	G	G	A	G	A	G	G	R	G	G	G	G	G
scaffold00978	A	50	R	A	N	G	G	A	G	G	G	G	A	A	G	G	G	R	G	G	G	G	G	N	G	G	G	G	G	G	G	G	G	G	G	N	A	G	G	G	G	A	A	R	G	A	R	A	G
scaffold00978	A	82	C	C	N	C	C	C	C	C	C	C	C	C	C	C	C	C	C	C	C	C	C	N	C	C	C	C	C	C	C	C	C	C	C	N	C	C	C	C	C	C	C	C	C	C	C	C	C
scaffold00978	A	135	R	A	N	G	G	A	G	G	G	G	A	A	G	G	G	A	G	G	N	G	G	N	G	G	G	G	G	G	G	G	G	G	G	N	A	G	G	G	G	A	A	A	G	A	R	A	G
scaffold00979	C	47	Y	C	Y	N	T	Y	Y	Y	N	T	C	T	N	Y	N	Y	T	T	T	T	T	Y	T	C	Y	T	T	N	T	Y	C	Y	N	N	N	N	T	N	N	T	C	N	N	N	T	N	N
scaffold00979	T	61	W	A	W	N	T	W	W	A	N	T	A	T	N	W	N	A	W	W	T	A	T	W	W	A	W	A	A	N	T	A	A	W	N	N	N	N	T	N	N	W	A	N	N	N	T	N	N
scaffold00988	A	70	G	G	G	R	G	N	R	R	G	G	R	G	N	R	N	G	G	A	R	G	N	N	G	G	G	R	G	R	G	A	N	N	R	G	G	G	N	G	R	G	R	R	R	G	G	G	G
scaffold00988	C	95	A	A	A	A	A	N	A	A	A	A	A	A	N	A	N	A	A	A	M	A	N	N	A	A	A	A	M	A	A	A	N	N	A	A	A	A	N	A	A	A	A	A	A	A	A	A	A
scaffold00988	C	103	T	T	T	T	T	N	T	T	T	T	T	C	N	Y	N	T	T	T	Y	T	N	N	T	T	T	T	T	T	T	T	N	N	Y	T	T	T	N	T	T	T	T	T	T	Y	T	T	T
scaffold00988	A	104	T	T	T	T	T	N	T	T	T	T	T	A	N	W	N	T	T	T	W	T	N	N	T	T	T	T	T	T	T	T	N	N	W	T	T	T	N	T	T	T	T	T	T	W	T	T	T
scaffold00988	G	110	T	T	T	K	T	N	K	K	T	T	K	T	N	K	N	T	T	K	K	T	N	N	T	T	T	K	T	K	T	G	N	N	K	T	T	T	N	T	K	T	K	K	T	T	T	T	T
scaffold00988	T	123	C	C	C	C	C	N	N	C	C	C	C	Y	N	Y	N	C	C	C	N	C	N	N	C	N	C	C	C	C	C	C	N	N	C	C	C	C	N	C	C	N	Y	N	C	Y	C	Y	C
scaffold00999	T	74	A	N	A	A	A	A	N	A	N	A	N	N	A	A	A	A	A	A	A	A	A	A	A	N	W	N	A	N	A	N	A	N	N	A	N	N	W	N	W	N	N	A	N	A	N	A	A
scaffold00999	A	76	C	N	C	C	C	C	N	C	N	C	N	N	C	C	C	C	C	C	C	C	C	C	C	N	C	N	C	N	C	N	C	N	N	C	N	N	M	N	M	N	N	C	N	C	N	C	C
scaffold00999	C	144	T	N	Y	T	T	T	N	T	N	T	N	N	T	T	T	T	T	T	T	T	T	T	T	N	T	N	T	N	T	N	T	N	N	T	N	N	T	N	T	N	N	T	N	T	N	T	T
scaffold01005	T	62	T	C	C	C	C	C	C	C	C	C	C	C	N	C	C	N	T	T	C	C	Y	N	N	T	T	N	N	N	C	C	C	C	C	C	N	C	C	C	C	N	T	C	C	C	C	C	C
scaffold01012	A	44	N	G	N	N	N	G	A	A	G	A	A	G	N	G	G	G	G	G	G	G	G	G	G	G	G	G	N	N	G	G	G	N	N	R	N	G	G	G	G	G	G	G	G	G	G	A	G
scaffold01012	C	80	N	T	N	N	N	T	C	C	T	C	C	T	N	T	T	T	T	T	T	T	T	T	T	T	T	T	N	N	T	T	T	N	N	Y	N	T	T	T	T	T	T	T	T	T	T	C	T
scaffold01032	T	43	A	A	A	A	A	A	A	A	A	A	A	N	N	A	A	A	A	A	A	A	A	A	A	A	A	A	N	A	W	A	A	A	T	W	A	A	A	A	N	A	A	W	A	A	A	N	N
scaffold01035	T	24	A	A	T	N	A	A	A	A	A	N	A	A	N	A	A	N	A	N	A	T	N	N	N	A	A	A	N	A	A	N	A	A	N	A	N	A	A	N	N	N	N	N	N	A	A	A	A
scaffold01044	C	7	N	A	N	N	N	A	A	A	A	A	A	N	N	N	A	N	N	A	N	N	N	N	A	A	N	A	A	A	A	N	A	A	A	A	A	A	A	A	A	N	N	N	C	A	C	C	N
scaffold01055	A	50	G	G	G	G	G	G	G	G	G	G	G	G	G	G	G	G	G	G	G	G	G	G	G	G	G	G	G	G	G	G	G	G	G	G	G	G	G	G	G	G	G	G	A	G	A	A	G
scaffold01055	C	51	T	T	T	T	T	T	T	T	T	T	T	T	T	T	T	T	T	T	T	T	T	T	T	T	T	T	T	T	T	T	T	T	T	T	T	T	T	T	T	T	T	T	C	T	C	C	T
scaffold01055	C	118	A	A	A	A	A	A	A	A	A	A	A	A	A	A	A	A	A	A	A	A	A	A	A	A	A	A	A	A	A	A	A	A	A	A	A	A	A	A	A	A	A	A	C	A	C	C	A
scaffold01062	T	81	T	N	N	N	N	N	N	N	N	N	N	N	A	A	N	N	T	T	N	N	N	T	N	T	T	N	N	N	N	N	W	W	N	T	A	N	A	N	N	N	W	N	A	N	A	A	N
scaffold01065	A	64	G	G	A	G	N	G	G	G	N	N	N	R	N	N	G	G	N	G	G	N	G	N	G	G	G	G	N	G	N	G	G	N	G	G	N	A	R	G	G	N	N	R	N	G	G	R	N
scaffold01065	G	76	A	A	A	A	N	A	A	A	N	N	N	A	N	N	A	A	N	A	A	N	A	N	A	A	A	A	N	A	N	A	A	N	A	A	N	A	A	A	A	N	N	A	N	R	A	A	N
scaffold01065	G	84	A	G	A	A	N	A	G	G	N	N	N	A	N	N	A	G	N	A	A	N	A	N	R	A	A	A	N	A	N	A	A	N	A	G	N	A	A	A	R	N	N	G	N	R	G	R	N
scaffold01065	G	103	A	G	A	A	N	R	N	A	N	N	N	N	N	N	G	G	N	G	G	N	G	N	G	A	G	A	N	A	N	A	A	N	G	G	N	A	N	A	R	N	N	G	N	N	A	A	N
scaffold01065	G	105	A	A	R	A	N	A	N	G	N	N	N	N	N	N	A	A	N	A	G	N	G	N	A	A	A	A	N	A	N	A	A	N	A	A	N	A	A	A	A	N	N	A	N	N	A	A	N
scaffold01065	T	108	N	C	C	C	N	C	N	C	N	N	N	N	N	N	C	C	N	C	C	N	C	N	C	C	N	C	N	C	N	C	C	N	C	C	N	C	C	C	C	N	N	N	N	N	C	C	N
scaffold01066	T	80	G	N	G	G	G	G	G	G	G	G	G	G	G	G	G	G	G	G	G	G	G	G	G	G	G	G	G	G	G	G	G	N	G	G	G	G	G	G	G	N	G	G	G	G	G	G	G
scaffold01068	G	119	A	N	A	N	N	A	N	A	A	A	A	A	A	A	R	A	N	A	A	A	A	A	A	A	A	A	N	A	A	A	A	A	A	A	A	A	A	A	A	A	A	N	N	A	G	G	N
scaffold01109	T	9	A	A	A	A	N	N	T	A	A	A	A	A	A	A	T	A	A	A	N	A	A	A	N	A	A	A	A	A	W	A	N	N	A	A	N	N	T	A	N	A	N	W	A	N	N	A	A
scaffold01109	C	33	T	T	T	T	N	N	T	T	Y	T	T	Y	T	T	T	T	T	Y	N	T	T	T	N	T	T	T	T	T	T	C	N	N	T	T	N	N	T	T	N	T	N	T	T	N	N	T	Y
scaffold01109	T	60	A	A	W	T	N	N	A	A	A	T	A	A	T	A	A	A	A	W	N	A	A	A	N	A	A	A	A	A	A	A	N	N	A	A	N	N	W	A	N	W	N	A	A	N	N	A	A
scaffold01109	A	61	T	A	T	T	N	N	A	T	A	T	T	T	T	T	T	T	T	W	N	A	T	A	N	A	A	A	T	A	T	T	N	N	A	T	N	N	W	T	N	T	N	T	A	N	N	T	A
scaffold01109	A	87	G	G	G	G	N	N	R	G	G	G	G	G	G	G	A	G	G	G	N	G	G	G	N	G	G	G	G	G	R	G	N	N	G	G	N	G	R	G	N	G	N	G	G	N	N	G	G
scaffold01109	A	88	G	G	R	G	N	N	G	G	G	G	G	G	A	G	G	G	G	R	N	G	G	G	N	G	G	G	G	G	G	G	N	N	G	G	N	G	G	G	N	R	N	G	G	N	N	G	G
scaffold01109	T	99	C	C	C	C	N	N	C	C	C	C	C	T	Y	C	C	Y	C	C	N	C	C	C	N	C	C	C	C	C	C	T	N	N	C	C	N	N	C	T	N	C	N	C	C	N	N	C	C
scaffold01109	A	105	G	G	G	G	N	N	G	G	G	G	G	G	R	G	G	G	A	G	N	G	G	G	N	G	G	G	G	G	G	G	N	N	A	G	N	N	G	G	N	G	N	G	G	N	N	G	G
scaffold01109	A	117	G	G	G	G	N	N	G	G	G	G	G	G	R	G	G	G	G	G	N	G	G	G	N	G	G	G	G	G	G	G	N	N	G	R	N	N	G	G	N	G	N	A	G	N	N	G	G
scaffold01109	T	124	A	A	A	A	N	N	A	A	W	A	A	A	A	A	A	A	A	T	N	A	A	A	N	A	A	A	A	A	A	A	N	N	A	T	N	N	A	A	N	A	N	A	A	N	N	A	W
scaffold01109	T	142	G	G	G	G	N	N	G	G	G	G	G	K	G	G	G	G	G	G	N	G	G	G	N	G	G	G	G	G	G	T	N	N	G	G	N	N	G	G	N	G	N	G	G	N	N	G	G
scaffold01116	T	11	A	N	A	A	A	A	A	N	A	A	N	N	N	T	A	N	A	A	A	A	N	N	A	N	A	N	A	A	A	N	N	A	A	N	A	A	N	A	A	A	N	T	A	A	A	N	N
scaffold01116	A	15	W	N	A	T	T	T	T	N	T	T	N	N	N	A	T	N	T	T	T	T	N	N	T	N	T	N	T	T	A	N	N	T	T	N	T	T	N	T	T	T	N	A	T	T	T	N	N
scaffold01118	G	6	T	T	T	N	T	N	T	T	T	N	N	T	N	T	N	N	N	T	T	N	T	N	N	T	T	T	T	T	T	K	T	T	K	N	N	N	T	N	N	N	T	T	T	T	T	T	N
scaffold01118	T	36	C	C	C	N	C	N	C	Y	C	N	N	C	N	Y	N	N	N	Y	C	N	C	N	N	C	C	C	Y	Y	C	Y	C	C	T	N	N	N	C	N	T	N	Y	C	C	C	C	Y	N
scaffold01118	G	46	R	A	R	N	A	N	R	A	G	N	N	R	N	A	N	N	N	A	A	N	R	N	N	A	R	R	R	R	A	A	A	A	A	N	N	N	R	N	A	N	A	A	A	A	R	A	N
scaffold01118	A	51	R	R	G	N	A	N	R	R	G	N	N	G	N	R	N	N	N	G	R	N	G	N	N	G	G	G	R	G	A	R	R	A	G	N	N	N	G	N	G	N	G	A	A	R	G	R	N
scaffold01162	T	53	C	Y	N	C	C	N	C	N	C	C	C	N	N	N	C	N	N	N	C	C	C	C	C	C	N	N	C	C	C	C	C	N	C	N	N	C	C	N	N	N	C	C	C	C	C	C	C
scaffold01162	A	56	G	G	N	G	R	N	G	N	G	G	G	G	N	N	G	N	N	N	G	G	G	G	G	G	N	N	G	G	G	R	G	N	G	N	N	G	G	N	N	N	G	G	G	G	G	G	G
scaffold01162	C	57	G	G	N	S	G	N	S	N	S	G	G	N	N	N	G	N	N	N	G	S	G	S	C	G	N	N	G	G	G	G	S	N	S	N	N	S	G	N	N	N	C	G	C	G	S	G	S
scaffold01162	A	87	G	G	N	G	R	N	R	N	R	R	G	G	N	N	G	N	N	N	G	R	R	G	G	G	N	N	G	G	G	G	G	N	G	N	G	G	G	N	N	N	G	G	G	G	G	G	G
scaffold01169	G	25	R	R	G	A	R	R	A	A	A	A	A	A	N	R	A	R	A	A	N	N	A	A	A	A	A	N	A	A	R	N	G	A	N	A	N	A	N	A	R	A	A	N	A	A	A	R	N
scaffold01169	T	81	Y	Y	T	C	Y	Y	C	C	C	C	C	C	N	Y	C	Y	C	C	N	N	C	C	C	C	C	N	C	C	Y	N	T	C	N	C	N	C	N	C	Y	C	C	N	C	C	C	Y	N
scaffold01176	T	87	N	N	A	N	N	A	A	A	N	N	A	A	A	A	N	W	A	N	A	N	A	N	A	N	A	A	N	A	A	A	N	N	A	N	N	A	A	N	A	A	A	A	N	A	N	A	A
scaffold01184	T	20	A	A	A	A	A	A	A	A	A	A	A	A	N	A	A	A	A	A	N	W	T	A	N	T	A	N	A	A	A	A	T	A	A	A	A	A	A	A	A	N	A	A	A	A	A	A	A
scaffold01184	G	55	A	A	A	A	A	A	A	A	A	A	A	A	N	A	A	A	A	A	N	R	G	G	N	G	A	G	A	A	A	A	A	A	A	A	G	A	A	A	R	A	A	A	A	A	A	A	A
scaffold01184	C	63	T	C	T	T	T	T	T	T	T	T	T	T	N	T	T	T	T	T	N	Y	T	T	N	T	T	T	T	Y	C	C	T	T	T	T	T	T	T	T	C	T	T	T	T	Y	T	T	T
scaffold01184	C	92	T	T	T	T	T	T	T	T	C	T	T	C	N	T	T	T	T	T	N	T	C	N	N	C	C	C	T	C	T	T	T	T	T	T	T	T	T	T	C	C	T	C	C	N	T	N	T
scaffold01185	A	19	G	R	G	G	N	R	G	R	G	G	A	G	N	R	N	A	R	G	R	N	R	R	R	R	N	G	R	A	G	A	R	R	R	R	R	A	G	R	R	R	G	R	G	R	R	R	G
scaffold01185	G	22	A	R	A	A	N	R	A	R	A	A	G	A	N	R	N	G	R	A	R	N	R	R	R	R	N	A	R	G	A	G	R	R	R	R	R	G	A	R	R	R	A	R	A	R	R	R	A
scaffold01185	A	27	W	T	A	W	N	W	W	W	W	W	T	A	N	W	N	T	W	W	W	N	W	W	W	W	N	A	W	T	T	T	W	W	T	W	T	T	W	W	W	T	W	W	A	W	T	W	T
scaffold01185	T	32	C	Y	C	Y	N	Y	Y	C	Y	C	C	C	N	C	N	C	C	C	C	N	C	C	C	C	N	C	C	C	Y	C	Y	C	Y	Y	Y	C	C	C	C	Y	Y	C	C	Y	Y	Y	T
scaffold01200	G	10	T	N	N	T	T	T	T	T	T	N	N	T	N	T	T	T	K	T	T	T	T	T	T	T	T	T	T	T	T	T	T	T	T	T	T	T	T	T	T	T	T	T	G	T	N	G	T
scaffold01208	A	44	G	G	N	N	N	N	A	N	G	N	G	G	N	N	N	A	G	G	A	G	G	N	N	G	G	G	G	G	N	N	G	N	N	N	A	N	N	G	N	R	G	R	N	N	G	A	G
scaffold01232	T	36	N	G	K	N	G	G	K	G	N	G	N	N	G	G	G	G	T	N	K	N	N	G	G	N	N	K	T	N	G	K	K	G	G	G	G	G	N	T	N	G	T	G	T	K	G	K	N
scaffold01232	C	86	N	T	T	N	T	T	T	T	N	T	N	N	T	T	T	Y	T	N	T	N	N	T	T	T	N	T	T	N	Y	Y	T	T	Y	T	T	T	N	T	N	T	T	C	T	T	T	Y	N
scaffold01232	A	87	N	G	G	N	G	G	G	G	N	G	N	N	G	G	G	R	G	N	G	N	N	G	G	G	N	G	G	N	R	R	G	G	G	G	G	G	N	G	N	G	G	A	G	G	G	R	N
scaffold01232	A	112	N	N	N	N	A	A	T	N	N	A	N	N	T	A	A	A	T	N	W	N	N	A	A	N	N	T	T	N	T	T	W	A	W	N	A	A	N	T	N	A	T	T	N	T	A	W	N
scaffold01245	G	48	N	A	N	G	R	R	G	R	G	G	N	G	N	R	N	G	N	N	N	R	A	R	A	N	G	R	R	G	N	G	G	N	G	G	G	N	R	G	G	R	N	G	R	G	N	A	R
scaffold01245	T	73	N	A	N	T	W	W	T	W	T	W	N	T	N	T	N	T	N	N	N	W	A	W	A	N	T	W	W	T	N	T	T	N	T	T	T	N	W	T	T	W	N	T	W	T	N	A	W
scaffold01245	A	74	N	A	N	T	T	T	T	T	T	T	N	T	N	T	N	T	N	N	N	T	A	T	A	N	T	T	W	T	N	T	T	N	T	T	T	N	T	T	T	T	N	T	T	T	N	A	W
scaffold01278	A	63	G	G	G	G	G	R	N	A	N	G	G	G	N	A	G	N	N	R	N	G	N	N	N	N	G	N	R	N	G	G	G	G	G	G	G	G	R	G	G	N	G	G	N	N	N	G	N
scaffold01278	A	109	G	G	G	G	G	G	G	G	G	G	G	G	N	G	G	N	N	G	N	G	N	N	N	N	G	N	G	N	G	G	G	G	G	R	G	G	G	G	A	N	G	G	N	N	N	R	N
scaffold01278	T	114	C	C	C	C	C	C	C	T	C	C	C	C	N	C	C	N	N	C	N	C	N	N	N	N	C	N	C	N	C	C	C	Y	C	Y	C	C	C	C	C	N	C	C	N	N	N	C	N
scaffold01285	G	57	A	A	A	A	R	N	A	N	N	N	N	A	N	N	G	N	A	A	N	A	A	N	N	N	A	A	N	A	N	A	N	N	G	G	G	A	N	A	N	A	N	G	N	N	N	N	N
scaffold01288	G	36	A	A	A	N	A	A	N	A	A	A	N	N	A	A	N	A	A	A	A	A	A	N	A	A	N	A	N	A	A	N	A	A	N	N	N	A	N	N	A	A	N	A	N	A	N	A	N
scaffold01288	A	41	C	A	C	N	C	M	N	M	A	C	N	N	C	C	N	A	C	M	C	C	A	N	C	A	N	C	N	M	A	N	M	C	N	N	N	M	N	N	C	C	N	C	N	C	N	M	N
scaffold01288	G	87	G	A	N	N	G	R	N	A	R	A	N	N	A	G	N	R	G	R	G	G	R	N	R	R	N	G	N	R	A	N	R	A	N	N	N	A	N	N	G	A	N	A	N	R	N	R	N
scaffold01288	T	88	C	C	N	N	C	C	N	C	C	C	N	N	T	C	N	C	C	C	C	C	C	N	C	C	N	C	N	Y	C	N	C	C	N	N	N	C	N	N	C	C	N	C	N	Y	N	C	N
scaffold01315	T	28	N	Y	C	Y	N	N	C	C	C	T	C	Y	N	N	T	T	N	N	N	N	T	N	T	T	T	N	N	N	N	C	C	C	N	N	T	C	N	N	C	N	N	N	N	T	T	N	N
scaffold01356	G	19	R	R	R	R	R	R	R	R	R	R	R	R	N	R	R	R	R	R	R	R	R	A	R	R	R	R	R	R	A	R	R	R	R	R	R	R	R	R	R	R	R	R	R	R	R	A	R
scaffold01356	G	24	R	R	A	A	R	R	A	A	R	R	A	A	A	R	R	R	R	R	R	R	R	R	R	A	R	R	R	R	R	R	R	R	R	A	A	R	R	R	R	R	R	R	A	R	R	R	R
scaffold01356	A	32	W	W	W	W	W	W	W	W	W	W	W	W	A	W	W	W	W	W	W	W	W	T	W	W	W	W	W	W	T	W	W	W	W	W	W	W	W	W	W	W	W	W	W	W	W	T	W
scaffold01356	G	74	R	R	A	A	R	R	A	A	R	R	A	A	A	R	R	R	R	R	R	R	R	R	R	A	R	R	R	R	R	R	R	R	R	A	A	R	R	R	R	R	R	R	A	R	R	R	R
scaffold01356	G	107	S	S	S	S	S	S	S	S	S	S	S	S	N	S	S	S	C	S	S	S	S	S	S	S	S	C	S	S	S	S	S	S	S	S	S	C	S	S	S	S	S	S	S	S	S	S	S
scaffold01404	A	71	G	R	G	A	N	N	N	N	A	N	A	N	N	A	G	G	G	G	G	G	N	N	G	N	G	G	N	G	G	G	G	G	A	N	R	N	G	R	R	G	G	A	A	A	G	A	A
scaffold01405	T	139	G	K	K	G	N	G	G	G	G	K	G	K	N	G	G	G	G	K	K	K	G	G	N	K	G	G	G	G	G	K	G	K	G	N	G	G	K	G	K	K	G	G	G	G	G	G	G
scaffold01406	G	67	A	A	A	N	A	A	A	A	A	A	A	A	N	A	N	A	A	A	G	N	A	A	A	A	A	A	A	A	A	A	A	A	A	A	A	A	N	A	A	A	N	G	A	A	N	R	A
scaffold01416	G	30	N	N	N	T	N	N	T	T	N	T	T	G	T	N	T	T	N	T	T	N	T	N	N	T	T	T	T	T	N	N	T	N	N	N	N	T	T	T	T	N	G	T	N	T	T	N	N
scaffold01425	C	19	T	T	T	N	C	T	T	N	T	T	N	C	T	Y	T	N	T	T	T	T	T	N	T	N	T	T	T	T	N	T	N	T	T	T	T	T	T	T	T	T	T	T	T	T	T	T	T
scaffold01425	T	48	C	C	C	N	T	C	Y	N	C	C	N	T	C	T	C	N	C	C	C	C	C	N	C	N	C	C	C	C	N	C	N	C	C	C	C	C	C	C	C	C	C	C	C	C	C	C	C
scaffold01425	A	75	G	G	G	N	A	G	G	N	G	G	G	A	G	R	G	N	G	G	G	G	G	N	G	N	G	G	G	G	N	G	N	G	N	G	G	G	G	G	G	G	G	G	G	G	G	G	G
scaffold01437	A	13	N	N	N	G	G	G	N	R	G	G	G	G	G	N	G	G	G	N	G	N	G	R	G	N	N	G	N	N	G	G	G	N	N	G	N	R	R	G	G	G	G	G	G	R	R	N	N
scaffold01437	T	30	N	N	N	C	C	C	N	Y	C	C	Y	C	C	N	C	C	C	N	Y	N	C	C	C	N	N	C	N	N	C	C	C	N	N	C	N	C	C	C	C	C	C	C	C	C	Y	N	N
scaffold01437	T	41	N	N	N	A	A	A	N	W	A	A	W	A	A	N	A	A	A	N	W	N	A	A	A	N	N	A	N	N	A	A	A	N	N	A	N	A	A	A	A	A	A	A	A	A	W	N	N
scaffold01437	G	46	N	N	N	A	A	A	N	R	A	A	R	A	A	N	A	A	A	N	R	N	A	A	A	N	N	A	N	N	A	A	G	N	N	A	N	A	A	A	A	A	R	A	A	A	R	N	N
scaffold01437	A	49	N	N	N	G	G	G	N	R	G	G	G	G	G	N	G	G	G	N	G	N	G	G	G	N	N	G	N	N	G	G	G	N	N	G	N	G	R	G	G	G	G	G	G	G	G	N	N
scaffold01437	A	87	N	G	N	G	G	G	G	G	G	G	R	G	G	N	G	G	G	N	G	N	G	G	G	N	N	R	G	N	G	G	G	G	N	G	N	R	G	A	G	G	G	G	G	G	G	N	N
scaffold01437	C	90	N	M	N	A	A	A	M	M	A	M	A	A	A	N	M	A	A	N	M	N	A	A	M	N	N	M	A	N	A	A	A	N	N	A	N	A	A	M	M	M	A	A	A	M	A	N	N
scaffold01437	A	129	N	N	N	T	A	T	N	T	T	W	T	T	W	N	W	A	T	N	T	N	W	A	T	N	N	T	N	N	T	T	A	N	N	A	N	W	W	T	W	T	A	T	T	T	T	N	N
scaffold01447	A	40	G	N	G	G	G	G	G	N	N	G	G	R	N	G	G	R	N	R	G	R	R	G	G	N	G	G	G	G	R	G	G	G	R	R	G	N	G	G	G	G	G	G	G	R	G	G	G
scaffold01447	C	43	T	N	T	Y	Y	C	C	N	N	T	T	Y	N	Y	C	T	N	T	Y	T	Y	T	T	N	Y	T	Y	T	T	T	T	Y	Y	Y	T	N	T	C	Y	T	Y	T	C	T	C	T	T
scaffold01447	C	46	T	N	Y	Y	T	C	C	N	N	T	T	T	N	T	T	Y	N	Y	Y	Y	Y	Y	T	N	Y	T	C	T	T	T	T	T	Y	Y	T	N	T	Y	Y	T	Y	Y	Y	T	C	T	T
scaffold01447	A	58	R	N	R	R	A	G	G	N	R	A	A	R	N	R	G	G	N	G	G	G	G	G	G	G	R	A	R	A	G	A	A	R	G	G	A	N	G	G	R	A	R	R	G	R	G	A	R
scaffold01447	T	81	Y	N	C	C	C	C	C	N	C	C	C	C	N	C	C	C	N	C	C	C	C	C	C	C	C	C	C	C	C	C	Y	C	C	C	T	N	C	C	Y	C	C	C	C	Y	C	Y	C
scaffold01447	C	97	G	N	C	S	S	G	S	N	C	C	C	S	N	S	G	S	N	S	G	S	S	C	G	G	S	C	S	C	S	S	C	S	S	S	C	N	C	G	G	C	S	S	S	G	G	G	C
scaffold01447	C	110	T	N	T	Y	Y	C	T	N	Y	T	T	Y	N	Y	C	Y	N	T	Y	T	Y	T	C	Y	Y	T	C	T	Y	Y	T	C	Y	Y	T	N	T	Y	Y	T	Y	T	Y	T	C	Y	T
scaffold01447	G	112	R	N	A	A	R	A	A	N	R	G	G	R	N	R	A	A	N	A	A	A	A	A	A	N	R	G	A	G	A	R	G	R	A	A	G	N	A	A	R	G	R	R	A	A	A	R	R
scaffold01450	G	82	A	N	A	A	N	N	A	A	N	A	N	A	N	A	A	R	G	N	N	R	A	A	A	N	A	N	A	R	R	N	N	N	A	N	G	A	A	A	G	A	A	A	A	A	A	G	A
scaffold01457	A	60	G	A	A	N	R	N	N	G	N	N	G	N	N	G	G	N	G	G	G	G	G	G	G	G	N	N	G	N	N	G	N	G	G	N	G	G	G	G	N	G	G	G	N	G	G	N	G
scaffold01457	C	68	T	T	T	N	Y	N	N	T	N	N	T	N	N	T	T	N	T	T	C	T	T	T	T	T	N	N	T	N	N	T	N	T	T	N	T	Y	T	T	N	T	T	T	N	T	T	N	C
scaffold01474	T	49	G	G	G	G	N	G	G	K	G	G	G	G	N	N	K	K	K	N	K	N	G	N	G	K	G	N	G	G	N	N	N	G	G	N	G	N	G	N	G	K	N	G	N	G	G	G	K
scaffold01491	A	52	R	G	G	G	N	G	G	G	R	N	G	R	G	G	N	R	G	G	G	N	G	G	G	N	G	G	G	G	G	R	G	G	G	R	G	R	G	G	G	G	G	G	G	G	G	R	G
scaffold01491	C	76	Y	T	Y	T	N	T	T	T	T	N	T	Y	T	T	N	Y	T	T	Y	N	T	T	T	N	T	T	T	T	T	T	T	T	T	T	T	Y	T	T	T	T	T	Y	T	T	T	Y	T
scaffold01491	T	100	Y	C	Y	C	N	C	C	Y	Y	N	C	C	C	Y	N	C	Y	Y	C	N	C	Y	C	N	C	C	C	Y	Y	C	C	C	C	Y	C	Y	Y	Y	C	C	Y	C	N	Y	Y	C	C
scaffold01497	T	25	N	A	N	W	A	A	A	N	T	A	A	N	A	A	N	A	T	T	W	T	N	N	N	T	T	T	T	T	A	A	A	A	A	A	A	A	A	N	A	W	A	A	A	A	N	A	A
scaffold01499	C	59	G	C	G	C	C	C	S	C	C	G	C	C	N	G	G	G	G	G	G	G	G	G	C	G	G	N	S	C	N	C	C	G	G	G	G	S	G	G	N	G	G	G	C	G	G	N	G
scaffold01499	G	113	A	G	A	G	G	G	R	G	G	A	G	N	N	A	A	A	A	A	A	N	A	N	G	A	A	N	R	G	N	G	G	A	A	N	A	R	A	A	N	N	A	A	G	A	N	N	A
scaffold01499	A	120	C	A	C	A	A	A	M	A	A	C	A	N	N	C	C	C	C	C	C	N	C	N	A	C	C	N	M	A	N	A	A	C	C	N	C	C	C	C	N	N	C	C	A	C	N	N	C
scaffold01504	T	113	Y	T	C	C	N	T	C	Y	T	T	T	C	N	C	T	C	T	T	T	T	T	T	T	N	T	T	T	N	C	N	C	T	N	C	N	C	C	T	N	N	C	C	C	T	C	N	N
scaffold01504	T	123	Y	T	C	C	N	T	C	Y	T	T	T	C	N	C	T	C	T	T	T	T	T	T	T	N	T	T	T	N	C	N	C	T	N	C	N	C	C	T	N	N	C	C	C	T	C	N	N
scaffold01544	G	44	G	A	A	A	A	A	G	G	A	A	A	A	N	A	N	N	A	A	N	N	A	N	A	A	A	A	A	A	A	G	A	N	A	G	N	N	N	G	A	N	A	G	R	A	R	A	A
scaffold01544	T	59	T	C	C	C	C	C	T	T	C	C	C	C	N	C	N	N	C	C	N	N	C	N	C	C	C	C	C	C	C	T	C	N	C	T	N	N	N	T	C	N	C	T	Y	C	Y	C	C
scaffold01554	G	37	C	N	N	C	C	N	C	C	C	C	C	C	N	S	C	C	G	S	C	G	S	N	N	C	S	G	N	S	C	C	C	C	C	C	N	C	C	N	C	C	C	C	C	C	N	N	N
scaffold01554	T	38	G	N	N	G	G	N	G	G	K	K	G	G	N	G	G	G	G	G	G	G	G	N	N	G	G	G	N	G	T	G	T	G	K	G	N	G	T	N	T	G	G	T	G	G	N	N	N
scaffold01554	T	43	C	N	N	C	C	N	C	C	C	C	C	C	N	Y	C	C	T	Y	C	T	Y	N	N	C	Y	T	N	Y	C	C	C	C	C	C	N	C	C	N	C	C	C	C	C	C	N	N	N
scaffold01554	G	53	G	N	N	A	A	N	A	A	G	R	A	A	N	R	R	A	G	G	G	G	G	N	N	G	G	G	N	R	G	A	G	G	R	A	A	G	G	N	G	A	R	G	G	G	N	N	N
scaffold01554	T	64	C	N	N	C	C	N	C	C	C	C	C	C	N	Y	C	C	T	Y	C	T	Y	N	N	C	Y	T	N	Y	C	C	C	C	C	C	C	C	C	N	C	C	C	C	C	C	N	N	N
scaffold01560	T	51	N	A	T	N	A	A	N	W	A	A	N	T	T	A	A	A	A	A	A	N	A	A	A	A	A	A	A	A	A	N	A	A	A	N	A	A	A	A	A	A	A	N	A	A	N	A	A
scaffold01560	A	72	N	C	A	N	C	C	N	M	C	C	N	A	A	C	C	C	C	C	C	N	C	C	C	C	C	C	C	C	C	N	C	C	C	N	C	C	C	C	C	C	C	N	C	C	N	C	C
scaffold01560	C	82	N	T	C	N	T	T	N	Y	T	T	N	C	C	T	T	T	T	T	T	N	T	T	T	T	T	T	T	T	T	N	T	T	T	N	T	T	T	T	T	T	T	N	T	T	N	T	T
scaffold01597	C	63	T	N	C	N	N	N	T	T	Y	N	N	N	T	T	T	N	N	N	C	N	N	N	N	N	N	N	N	N	T	N	T	T	N	T	C	C	T	Y	T	Y	C	Y	T	T	C	T	Y
scaffold01644	T	90	Y	C	Y	C	C	C	C	Y	Y	C	C	C	N	C	C	C	C	N	Y	C	C	C	C	N	C	N	C	N	Y	C	C	C	C	C	Y	C	N	C	C	C	C	C	Y	N	C	N	C
scaffold01702	T	64	N	A	N	N	A	A	A	W	T	A	N	T	N	T	A	A	A	A	N	A	N	A	A	A	A	A	A	A	T	A	T	N	N	A	N	N	N	T	W	T	N	A	T	T	W	T	N
scaffold01702	G	81	N	C	N	N	C	C	C	C	C	C	N	C	N	C	C	C	G	C	N	C	N	C	C	C	C	C	C	C	C	C	C	N	N	G	N	N	N	C	C	C	N	C	C	C	C	C	N
scaffold01702	G	85	N	A	N	N	A	A	A	A	A	A	N	A	N	A	A	A	R	A	N	A	N	A	A	A	A	A	A	A	A	A	A	N	N	A	N	N	N	A	A	A	N	A	A	A	A	A	N
scaffold01707	G	49	G	N	G	G	N	N	K	T	K	T	T	T	N	T	T	T	N	G	N	T	T	T	N	K	N	G	T	N	G	G	T	N	N	N	K	T	T	T	T	T	N	T	T	T	N	T	N
scaffold01709	G	46	N	N	N	A	A	A	A	A	N	A	A	N	N	N	N	N	A	R	N	R	R	A	A	G	R	A	A	A	A	N	A	A	N	N	N	N	N	N	A	R	A	N	A	A	A	N	G
scaffold01709	T	47	N	N	N	C	C	C	C	C	N	C	C	N	N	N	N	N	C	Y	N	Y	Y	C	C	T	Y	C	C	C	C	N	C	C	N	N	N	N	N	N	C	Y	C	N	C	C	C	N	T
scaffold01709	T	82	N	N	N	G	G	G	K	G	N	G	G	N	N	N	N	N	G	K	N	K	K	G	G	T	K	G	G	G	G	N	G	G	N	N	N	N	N	N	G	K	G	N	G	T	G	N	T
scaffold01710	G	50	T	T	G	N	T	T	T	T	N	T	T	N	T	T	T	T	T	T	T	N	N	T	N	T	T	T	N	T	N	T	T	T	T	T	T	T	T	N	T	N	T	T	T	T	T	T	N
scaffold01710	A	104	G	G	A	N	G	G	G	G	N	G	G	N	G	G	G	G	G	N	G	N	N	G	N	G	G	G	N	G	N	G	G	G	G	G	G	G	G	N	N	N	G	G	G	G	N	G	N
scaffold01760	G	23	R	N	A	N	R	R	N	R	R	R	N	R	R	R	R	R	A	R	N	R	R	N	R	N	R	R	R	R	A	R	N	N	R	R	A	N	R	N	R	N	R	G	R	R	R	R	R
scaffold01760	T	26	C	N	Y	N	Y	Y	C	C	C	C	N	C	Y	Y	C	Y	C	C	N	Y	Y	N	Y	N	C	Y	C	C	Y	C	N	N	Y	C	C	N	Y	N	Y	N	C	C	C	Y	C	C	C
scaffold01760	A	27	G	N	G	N	G	G	G	G	G	G	N	G	R	G	G	G	G	G	N	G	G	N	R	N	R	G	R	G	G	G	N	N	G	G	R	N	G	N	R	N	G	G	G	G	G	G	G
scaffold01760	A	42	G	N	R	N	G	G	G	G	G	G	G	R	G	G	G	R	G	G	N	G	G	N	G	N	G	G	R	G	R	R	N	N	G	R	R	N	G	N	G	N	R	R	G	G	G	G	G
scaffold01760	T	80	Y	N	Y	N	Y	C	Y	Y	Y	Y	Y	Y	Y	Y	Y	Y	Y	Y	N	Y	Y	N	Y	N	Y	Y	Y	Y	C	Y	N	N	Y	Y	C	N	Y	N	Y	N	Y	Y	Y	Y	Y	Y	Y
scaffold01760	T	92	C	N	C	N	C	C	C	C	C	C	N	C	C	C	C	C	C	C	N	C	Y	N	Y	N	Y	C	C	C	C	C	N	N	C	C	C	N	C	N	C	N	C	Y	C	C	Y	C	C
scaffold01760	A	93	G	N	G	N	G	G	G	R	N	N	G	G	R	G	G	G	G	G	N	G	G	N	G	N	G	G	G	G	G	G	N	N	G	G	G	N	R	N	G	N	G	R	G	G	R	G	G
scaffold01764	T	10	T	A	N	A	N	W	N	N	A	N	W	W	N	A	W	N	N	N	N	A	A	A	N	A	A	A	A	A	A	W	A	N	W	N	W	W	T	A	N	T	N	N	A	W	W	A	T
scaffold01764	C	70	C	T	N	T	N	Y	N	C	T	N	Y	Y	N	T	Y	T	C	T	N	T	T	T	N	T	T	T	T	T	T	Y	T	N	Y	Y	Y	Y	C	T	T	C	T	T	T	Y	Y	T	C
scaffold01767	T	34	K	G	G	K	K	G	K	K	G	N	G	K	K	T	G	K	K	N	T	K	K	K	G	K	G	G	K	K	G	K	K	K	K	K	K	G	K	K	K	K	K	K	K	K	T	K	K
scaffold01771	T	52	C	T	T	T	N	C	C	N	T	N	N	N	N	C	N	C	C	C	Y	C	C	N	C	N	N	C	C	C	C	C	N	N	Y	C	C	N	N	N	C	N	T	C	Y	Y	C	C	N
scaffold01771	C	54	A	C	C	C	N	A	A	N	C	N	N	N	N	A	N	A	A	A	M	A	A	N	A	N	N	A	A	A	A	A	N	N	M	A	A	N	N	N	A	A	C	A	M	M	A	A	N
scaffold01771	A	101	G	A	A	A	N	G	G	N	A	N	N	N	N	G	N	G	G	G	R	G	G	N	G	N	N	G	G	G	G	G	N	N	R	G	G	N	N	N	G	G	A	G	R	R	G	G	N
scaffold01776	A	70	G	G	R	R	G	R	G	G	R	G	G	G	A	G	R	A	N	G	G	R	R	G	R	R	A	R	R	R	R	R	R	R	R	G	R	R	R	R	G	G	G	R	G	G	R	R	G
scaffold01776	A	100	G	R	R	A	G	R	G	G	A	G	A	G	N	G	R	A	N	G	G	R	R	G	R	R	A	N	R	R	R	R	N	R	A	G	A	R	R	R	G	G	G	A	G	G	A	R	G
scaffold01776	G	104	A	R	R	G	A	R	A	A	G	A	G	A	N	A	R	G	N	A	A	R	R	A	R	R	G	N	R	R	R	R	N	R	G	A	G	R	R	R	A	A	A	G	A	A	G	R	A
scaffold01784	T	34	N	C	C	C	C	C	C	N	N	C	N	C	N	N	C	N	N	C	N	C	C	C	C	N	N	C	C	N	N	N	C	C	N	Y	C	C	C	N	N	C	T	C	C	N	C	C	C
scaffold01784	T	76	N	C	C	T	T	C	C	C	N	C	N	C	N	N	C	N	N	C	N	C	C	C	C	N	N	C	C	N	N	N	C	C	N	C	C	C	T	N	C	C	C	C	C	N	C	C	C
scaffold01793	T	54	C	C	C	N	N	C	T	Y	N	T	N	C	N	C	C	C	C	N	C	C	N	N	N	C	C	N	Y	C	N	C	N	C	C	N	C	N	N	C	C	N	N	C	N	N	N	N	C
scaffold01793	T	66	C	C	C	N	N	C	T	Y	N	T	N	C	N	C	C	C	C	N	C	C	N	N	N	C	C	N	Y	C	N	Y	N	C	C	N	C	N	N	C	C	N	N	C	N	N	N	N	C
scaffold01793	T	71	C	C	C	N	N	C	T	Y	N	T	N	C	N	C	C	C	C	N	C	C	N	N	N	C	C	N	Y	C	N	C	N	C	C	N	C	N	N	C	C	N	N	C	N	N	N	N	C
scaffold01793	A	79	C	C	C	N	N	C	A	M	N	A	N	C	N	C	C	C	C	N	C	C	N	N	N	C	C	N	N	C	N	C	N	C	C	N	C	N	N	C	C	N	N	C	N	N	N	N	C
scaffold01794	A	111	A	N	A	W	N	A	A	A	N	T	N	A	N	T	N	T	A	A	T	A	A	A	N	A	A	A	A	A	N	N	T	A	T	A	N	T	A	N	N	N	N	A	N	T	T	W	T
scaffold01805	T	65	N	N	N	W	N	A	A	N	A	A	A	A	N	W	T	T	T	T	N	T	T	N	T	T	N	T	T	T	T	N	N	A	T	N	A	T	A	T	T	T	T	T	N	W	A	T	A
scaffold01805	G	120	N	N	N	R	N	N	A	N	A	A	A	A	N	R	G	G	G	G	N	N	G	N	G	N	N	G	G	G	G	N	N	A	N	N	A	G	A	G	G	G	G	N	N	R	A	G	A
scaffold01810	A	37	G	N	R	R	R	G	R	G	R	R	R	G	N	N	G	G	G	G	G	G	G	G	G	N	G	N	G	G	G	G	G	G	N	G	G	G	G	N	G	R	N	G	G	N	G	N	R
scaffold01825	G	54	A	A	G	N	A	N	N	A	N	A	A	A	A	G	A	A	A	A	A	A	A	A	A	N	A	N	A	A	A	A	A	A	A	G	N	N	A	N	A	N	G	A	N	N	A	N	G
scaffold01829	G	35	N	A	N	A	G	N	A	A	N	A	A	A	N	N	A	A	A	N	N	N	A	N	G	G	N	N	G	A	A	G	N	A	G	A	A	A	A	A	N	A	N	N	A	R	A	A	R
scaffold01829	T	84	N	Y	N	Y	C	N	Y	N	Y	Y	Y	Y	N	N	Y	Y	Y	N	N	C	Y	N	C	N	N	C	C	Y	Y	C	N	Y	C	Y	Y	Y	Y	Y	Y	Y	N	N	Y	Y	Y	Y	C
scaffold01839	G	28	A	G	A	N	N	A	N	A	A	A	G	A	N	A	A	N	R	N	N	A	A	A	A	A	N	A	A	A	N	A	N	N	N	N	G	N	N	A	A	A	A	N	N	N	N	A	A
scaffold01849	A	69	G	G	G	G	N	N	G	G	N	G	G	N	G	G	A	N	R	G	G	A	A	G	A	R	A	G	N	G	N	G	G	N	G	G	R	G	G	N	N	G	A	A	G	N	N	A	G
scaffold01876	A	10	N	N	N	G	N	G	G	N	G	N	G	N	N	G	G	N	G	G	G	G	G	N	N	N	G	G	A	G	R	N	N	G	R	G	G	N	G	N	N	N	N	N	N	G	G	G	N
scaffold01876	G	68	A	N	A	A	N	A	A	A	A	N	A	N	N	A	A	N	A	A	A	A	A	N	A	A	A	A	A	A	A	N	N	A	A	A	A	N	A	A	A	N	N	A	A	A	G	A	A
scaffold01876	C	87	T	N	T	T	N	T	T	T	T	N	T	N	N	T	T	N	T	T	T	T	T	N	Y	T	T	T	Y	T	C	N	N	T	C	T	T	N	T	T	T	N	N	T	T	T	T	T	T
scaffold01876	A	96	N	N	T	T	N	T	T	N	T	N	T	N	N	T	T	N	T	T	T	T	T	N	N	N	T	T	W	T	W	N	N	T	W	T	T	N	T	N	N	N	N	N	N	T	T	T	N
scaffold01890	A	84	N	N	N	G	G	G	N	N	G	N	G	A	A	N	N	N	N	G	R	G	G	N	G	G	G	G	G	N	N	G	N	N	G	A	N	G	R	G	N	G	G	G	G	G	N	N	A
scaffold01932	A	123	N	N	T	N	N	T	T	T	T	T	N	T	N	T	N	T	N	A	T	N	A	A	N	N	N	A	A	N	T	T	W	T	N	N	N	T	T	T	N	N	N	T	N	A	A	A	N
scaffold01932	G	127	N	N	A	N	N	A	A	A	A	A	N	A	N	A	N	A	N	G	A	N	G	G	N	N	N	G	G	N	A	A	R	A	N	N	N	A	A	A	N	N	N	A	N	G	G	G	N
scaffold01947	G	113	N	A	G	R	N	G	N	A	N	N	A	A	N	N	A	N	N	A	A	N	A	N	N	A	N	N	N	A	A	N	R	A	A	R	A	A	A	N	G	R	N	G	G	N	A	A	A
scaffold01987	C	10	T	T	Y	Y	Y	T	C	T	T	Y	Y	T	N	C	Y	C	C	Y	T	Y	C	N	Y	Y	C	Y	Y	Y	T	Y	Y	Y	T	Y	Y	Y	T	T	Y	T	T	C	Y	T	C	C	T
scaffold01987	A	11	A	C	M	C	C	A	C	A	M	M	M	M	N	C	M	C	C	M	A	M	C	N	M	M	C	M	M	M	A	M	M	M	A	M	M	M	A	M	M	M	A	C	M	A	C	C	A
scaffold01987	A	29	A	G	R	G	G	A	G	A	R	R	R	R	N	G	R	G	G	R	A	R	G	N	R	R	G	R	R	R	A	R	R	R	A	R	R	R	A	R	R	R	A	G	R	A	G	G	A
scaffold01987	A	46	G	G	R	R	A	G	A	G	G	R	R	G	N	A	R	A	A	R	G	R	A	A	R	R	A	R	R	R	G	R	R	R	G	R	R	R	G	G	R	G	G	A	R	G	A	R	G
scaffold01987	C	80	T	C	Y	C	C	T	C	T	Y	Y	Y	T	N	C	Y	C	C	Y	T	Y	C	C	Y	Y	C	Y	Y	Y	T	Y	Y	Y	T	Y	Y	Y	T	T	Y	T	T	C	Y	T	C	Y	T
scaffold01987	C	83	T	T	Y	Y	C	T	C	T	T	Y	Y	T	N	C	Y	C	C	Y	T	Y	C	C	Y	Y	C	Y	Y	Y	T	Y	Y	Y	T	Y	Y	Y	T	T	Y	T	T	C	Y	T	C	Y	T
scaffold01987	C	104	C	G	S	G	G	C	G	C	S	S	S	C	N	G	S	G	G	S	C	S	G	N	S	S	G	S	S	S	C	S	S	S	C	S	S	S	C	C	S	C	C	G	S	C	G	G	C
scaffold01987	T	105	T	G	K	G	G	T	G	T	K	K	K	T	N	G	K	G	G	K	T	K	G	N	K	K	G	K	K	K	T	K	K	K	T	K	K	K	T	T	K	T	T	G	K	T	G	G	T
scaffold01987	G	107	A	G	A	R	A	A	A	A	R	A	A	A	N	A	A	A	A	A	A	A	A	N	A	A	A	A	A	A	A	A	A	A	A	A	A	A	A	A	A	A	A	A	A	A	A	A	A
scaffold01987	T	119	C	T	C	Y	C	C	C	C	Y	C	C	C	N	C	C	C	C	C	C	C	C	N	C	C	C	C	C	C	C	C	C	C	C	C	C	C	C	C	C	C	C	C	C	C	C	C	C
scaffold02067	C	82	T	T	N	N	T	T	T	T	N	T	T	N	T	C	N	T	N	T	N	N	T	T	T	N	T	T	T	N	T	T	T	T	N	T	N	N	N	N	T	T	N	T	T	N	T	T	N
scaffold02067	T	88	T	G	N	N	T	T	G	G	N	K	G	N	G	G	N	K	N	G	N	N	G	G	G	N	G	G	G	N	T	T	T	G	N	G	N	N	N	N	K	T	N	G	T	N	G	G	N
scaffold02067	T	89	C	T	N	N	C	C	C	C	N	C	N	N	C	T	N	C	N	T	N	N	C	T	C	N	C	C	C	N	C	C	C	C	N	C	N	N	N	N	C	C	N	T	C	N	T	Y	N
scaffold02110	A	34	T	N	N	W	W	A	T	T	N	A	N	T	T	A	N	N	T	T	A	T	T	N	T	T	T	T	N	T	T	N	N	N	N	T	T	T	A	N	T	N	T	T	T	A	T	T	N
scaffold02110	A	66	G	N	N	R	R	A	G	G	N	A	N	G	G	A	N	N	G	G	A	G	G	N	G	G	G	G	N	G	G	N	N	N	N	G	G	G	A	N	G	N	G	G	G	A	G	G	N
scaffold02110	T	71	C	N	N	Y	Y	T	C	C	N	T	N	C	C	T	N	N	C	C	T	C	C	N	C	C	C	C	N	C	C	N	N	N	N	C	C	C	T	N	C	N	C	C	C	T	C	C	N
scaffold02114	A	52	G	N	R	R	R	R	R	G	G	A	G	R	R	G	G	G	G	G	G	G	G	N	G	G	G	G	G	G	R	R	A	G	R	R	G	G	R	G	G	G	G	G	G	R	R	G	G
scaffold02114	G	69	A	N	R	R	R	R	R	A	A	G	A	R	R	A	A	A	A	A	A	A	A	N	A	A	A	A	A	A	R	R	G	A	R	R	A	A	R	A	A	A	A	A	A	R	R	A	A
scaffold02158	A	66	T	W	N	T	N	N	N	T	N	T	W	T	N	T	T	T	W	N	N	T	T	T	N	T	T	N	T	N	T	N	N	T	T	N	T	T	T	T	T	T	N	T	T	T	N	T	T
scaffold02158	G	79	A	A	N	A	N	N	N	A	N	A	R	A	N	A	A	A	R	N	N	A	A	A	N	A	A	N	A	N	A	N	N	A	A	N	A	A	A	A	A	A	N	A	A	A	N	A	A
scaffold02158	T	80	C	C	N	C	N	N	N	C	N	C	Y	C	N	C	C	C	Y	N	N	C	C	C	N	C	C	N	C	N	C	N	N	C	C	N	C	C	C	C	C	C	N	C	C	C	N	C	C
scaffold02161	C	73	G	G	G	G	G	G	N	G	G	G	G	G	N	S	G	N	G	G	C	G	G	G	N	G	G	G	G	G	G	G	C	G	C	C	G	G	G	N	C	N	G	G	G	G	G	C	S
scaffold02176	G	118	N	C	C	C	C	G	C	C	C	C	N	G	N	N	N	C	N	N	N	C	C	C	C	N	N	N	N	C	N	C	C	C	G	C	N	C	N	N	S	N	C	C	C	N	N	N	N
scaffold02177	A	44	G	N	G	N	N	G	N	R	G	G	A	G	N	G	G	G	G	G	N	G	G	G	G	G	G	G	G	G	G	G	N	A	G	A	N	G	G	G	N	N	G	N	R	G	G	G	G
scaffold02177	G	57	A	N	A	N	N	A	N	A	A	A	G	A	N	A	A	A	A	A	N	A	A	A	A	A	A	A	A	A	A	A	N	N	A	G	N	A	A	A	N	N	A	N	A	A	A	A	A
scaffold02190	C	106	T	T	T	N	T	T	T	T	T	N	T	N	N	T	T	T	N	N	T	C	C	N	C	C	N	C	N	C	T	N	T	N	T	C	T	N	T	N	T	N	N	N	T	N	Y	T	Y
scaffold02233	A	72	A	A	G	A	A	A	A	R	A	A	N	A	N	A	A	A	A	A	G	G	G	G	N	G	G	G	G	G	G	N	N	G	R	G	A	A	N	G	G	G	R	N	A	N	A	G	G
scaffold02242	A	58	T	N	T	N	T	T	T	T	N	N	N	T	N	W	N	W	W	N	N	W	T	T	T	W	N	N	T	W	W	N	W	T	T	T	N	N	W	T	T	T	T	N	N	T	N	T	N
scaffold02242	A	62	A	N	C	N	M	A	C	C	N	N	N	A	N	A	N	N	A	N	N	A	A	A	A	A	N	N	A	A	A	N	N	C	C	C	N	N	A	A	A	M	M	N	N	C	N	C	N
scaffold02460	C	93	T	T	T	N	Y	T	T	T	Y	T	C	T	N	C	C	C	T	T	N	T	T	T	T	T	T	T	N	T	T	C	T	T	T	T	T	C	T	C	T	T	T	T	T	T	T	T	Y
scaffold02460	C	103	T	T	T	N	Y	T	T	T	Y	T	C	T	N	C	C	C	T	T	N	T	T	T	T	T	T	T	N	T	T	C	T	T	T	T	T	C	T	C	T	T	T	T	T	T	T	T	Y
scaffold02460	A	113	M	C	C	N	M	C	C	C	M	C	A	C	N	A	A	A	C	C	N	C	C	C	C	C	C	C	N	C	C	A	C	C	C	C	C	A	C	A	C	C	C	C	C	C	C	C	M
scaffold02479	T	83	C	N	C	C	N	N	C	C	N	T	C	C	N	C	C	C	C	C	C	C	C	N	C	C	C	C	C	C	C	T	N	C	C	C	C	T	N	C	N	C	C	C	C	C	N	T	C
scaffold02479	G	103	N	N	N	A	N	N	A	N	N	G	A	A	N	A	A	A	A	N	A	A	A	N	A	A	A	N	A	A	A	G	N	A	A	N	A	G	N	N	N	A	A	A	A	A	N	A	A
scaffold02495	C	8	T	N	T	T	T	N	T	T	N	T	C	N	N	T	N	T	T	T	Y	N	T	T	T	T	T	T	N	T	T	T	N	N	T	C	T	T	T	N	N	T	T	T	T	T	T	C	T
scaffold02495	T	89	G	N	G	G	G	N	G	K	N	T	T	G	T	G	N	K	G	G	K	N	T	T	K	T	G	T	G	K	G	G	N	N	G	T	T	G	G	T	N	T	T	G	G	G	G	T	G
scaffold02503	G	12	N	N	C	N	N	G	N	C	N	N	C	C	N	C	N	N	N	C	N	N	C	C	C	N	C	N	C	N	C	N	C	C	C	C	N	C	N	C	C	C	C	C	C	N	S	N	C
scaffold02503	T	14	N	N	C	N	N	T	N	C	N	N	C	C	N	C	N	N	N	C	N	N	C	C	C	N	C	N	C	N	C	N	C	C	C	C	N	C	N	C	C	C	C	C	C	N	Y	N	C
scaffold02513	G	38	N	A	A	N	N	A	N	A	A	A	N	A	N	N	A	N	A	N	A	A	A	N	A	A	A	A	N	A	A	A	A	A	A	N	G	N	A	A	A	N	A	A	A	A	N	A	A
scaffold02513	C	115	N	T	T	N	N	T	N	N	T	T	N	N	N	N	N	N	T	N	C	T	T	N	T	T	T	T	N	T	T	T	C	C	T	N	T	N	T	C	Y	N	T	N	T	T	N	Y	C
scaffold02518	G	75	N	N	N	N	N	C	N	S	N	G	N	C	C	C	N	C	N	N	G	N	C	C	N	C	C	C	N	C	N	N	G	N	G	S	N	G	G	C	N	C	C	C	C	N	C	N	N
scaffold02530	T	6	N	N	C	C	N	N	N	C	N	Y	Y	Y	Y	N	Y	N	Y	C	N	Y	C	Y	Y	C	N	Y	N	N	C	N	N	N	C	N	C	N	Y	N	N	Y	T	N	N	C	N	N	N
scaffold02530	A	18	N	N	C	M	N	N	N	C	N	M	M	M	M	N	M	N	M	M	N	M	M	M	M	M	N	M	N	N	M	N	N	N	A	N	C	N	M	N	N	M	A	N	N	C	N	N	N
scaffold02530	T	54	N	N	Y	C	C	N	N	Y	N	C	Y	C	C	N	Y	N	Y	Y	N	Y	Y	Y	Y	Y	N	C	N	Y	C	N	N	N	C	C	C	N	Y	N	N	Y	C	N	N	C	N	N	N
scaffold02530	T	78	N	N	C	Y	C	N	N	C	N	Y	Y	Y	T	N	Y	N	Y	Y	N	Y	Y	Y	Y	Y	N	Y	N	Y	Y	N	N	N	T	T	C	N	Y	N	N	Y	T	N	N	C	N	N	N
scaffold02751	G	59	N	N	A	A	N	A	A	A	N	A	A	A	A	G	A	G	G	A	G	G	G	G	G	G	G	G	G	G	N	A	A	A	A	A	G	A	N	G	A	A	A	N	A	N	A	A	A
scaffold02796	A	58	T	T	N	T	N	T	W	W	T	W	T	W	N	N	W	W	W	T	W	W	W	T	T	T	T	N	N	T	A	T	T	A	W	T	T	W	W	W	T	A	W	T	W	W	W	W	N
scaffold02814	A	111	W	N	W	W	W	W	N	T	T	T	N	T	W	T	T	T	W	T	T	T	W	T	W	T	W	W	W	W	T	T	T	T	W	N	T	T	T	T	T	W	T	T	W	T	W	N	T
scaffold02814	A	112	W	N	W	W	W	W	N	T	T	T	N	T	W	T	T	T	W	T	T	T	W	T	W	T	W	W	W	W	T	T	T	T	W	N	T	T	T	T	T	W	T	T	W	T	W	N	T
scaffold02814	A	113	W	N	W	W	W	W	N	T	T	T	N	T	W	T	T	T	W	T	T	T	W	T	W	T	W	W	W	W	T	T	T	T	W	N	T	W	T	T	T	W	T	T	W	W	W	N	T
scaffold02814	A	114	W	N	W	W	W	W	N	T	T	T	N	T	W	T	W	T	W	T	T	T	W	T	W	T	W	W	W	W	T	T	T	W	W	N	T	W	T	W	T	W	T	T	W	W	W	N	T
scaffold02814	A	115	W	N	W	W	W	W	N	T	N	N	N	T	W	T	N	W	W	W	N	W	W	T	W	W	W	W	W	A	W	T	T	W	W	N	N	A	W	W	T	W	T	W	W	A	W	N	T
scaffold02814	T	116	W	N	A	A	W	A	N	A	N	N	N	W	W	W	N	W	W	A	N	A	W	W	W	W	W	W	W	A	A	W	W	A	A	N	N	A	W	A	W	A	W	A	W	A	W	N	A
scaffold02825	C	12	N	C	T	N	T	T	N	N	N	N	N	T	N	N	T	N	T	T	T	T	T	N	N	T	T	T	N	T	T	C	T	N	T	C	N	N	T	T	T	N	Y	N	T	T	T	N	N
scaffold02838	G	24	N	A	A	R	N	N	A	A	N	A	N	N	N	A	N	A	A	A	N	A	A	N	A	A	A	N	A	A	A	A	N	A	A	N	R	G	A	A	G	A	N	N	R	N	N	N	A
scaffold02838	A	120	N	G	G	G	N	N	A	A	N	A	N	N	N	G	N	G	G	G	N	G	G	N	G	G	G	N	G	G	G	R	N	G	G	N	G	G	G	A	G	G	N	N	G	N	N	N	G
scaffold02851	G	66	A	N	A	N	N	A	A	N	A	G	A	A	A	N	A	N	N	A	G	A	N	N	A	A	A	A	A	A	G	G	A	G	A	G	A	G	A	N	N	A	A	A	N	N	A	A	N
scaffold02877	C	11	T	T	N	T	N	T	T	T	T	T	N	C	N	N	T	T	N	N	N	T	T	T	N	T	T	T	N	T	T	N	T	T	T	T	N	T	T	T	T	T	N	T	N	N	T	N	N
scaffold02877	C	32	G	C	N	C	N	C	S	S	C	C	N	G	N	N	C	G	N	N	N	G	G	G	N	G	G	G	N	G	G	N	G	G	G	C	N	G	G	C	G	G	N	C	N	N	G	N	N
scaffold02877	A	36	G	A	N	A	N	A	R	R	A	A	N	G	N	N	A	G	N	N	N	G	G	G	N	G	G	G	N	G	G	N	G	G	G	A	N	G	G	A	G	G	N	A	N	N	G	N	N
scaffold02879	G	69	C	C	C	G	N	C	N	S	G	C	C	C	N	C	C	C	G	N	N	G	G	G	N	N	G	G	G	N	C	N	C	C	C	N	C	C	C	N	C	C	N	C	C	C	C	N	C
scaffold02879	A	87	G	G	G	A	N	G	N	R	A	G	G	G	N	G	G	G	A	N	N	A	A	A	N	N	A	A	A	N	G	N	G	G	G	N	G	G	G	N	G	G	N	G	G	G	G	N	G
scaffold02899	A	77	T	T	T	N	N	T	T	T	T	T	T	T	T	T	N	T	T	T	N	T	T	T	T	T	T	T	T	T	T	T	T	T	T	T	N	T	T	N	T	T	N	A	T	T	T	N	N
scaffold02899	G	96	A	A	A	N	N	A	N	A	A	A	A	A	N	A	N	A	A	N	N	N	A	A	A	A	A	A	A	A	A	A	A	A	A	A	N	A	A	N	A	A	N	G	A	A	A	N	N
scaffold02899	A	124	C	C	C	N	N	C	N	C	C	C	C	C	N	C	N	C	C	N	N	N	C	C	C	C	C	C	C	C	C	C	C	C	C	C	N	C	C	N	C	C	N	A	C	C	C	N	N
scaffold03018	T	32	Y	N	N	Y	N	N	N	Y	N	Y	Y	C	N	Y	N	N	C	C	Y	C	N	C	C	C	C	N	Y	N	N	N	Y	Y	N	Y	N	C	Y	Y	N	N	Y	N	Y	C	N	C	N
scaffold03018	T	34	W	N	N	A	N	N	N	A	N	W	A	T	N	A	N	N	A	W	W	W	N	W	W	A	W	N	W	N	N	N	A	A	N	A	N	W	A	W	N	N	A	N	A	A	N	W	N
scaffold03018	A	37	G	N	N	G	N	N	N	G	N	G	G	G	N	R	N	N	R	R	R	R	N	G	G	G	G	N	G	N	N	N	R	R	N	G	N	R	R	R	N	N	R	N	G	G	N	G	N
scaffold03155	A	6	T	T	N	T	T	T	T	T	T	T	N	T	N	T	T	T	T	T	T	T	T	T	N	T	T	T	T	T	W	T	W	T	T	T	N	N	T	W	N	N	N	T	N	W	N	N	T
scaffold03155	T	52	C	C	N	C	C	C	C	C	C	C	N	C	N	C	C	C	C	C	C	C	C	C	N	C	C	C	C	Y	C	C	Y	C	C	C	C	C	C	Y	N	N	N	C	N	C	T	N	C
scaffold03155	C	88	T	T	N	T	T	T	T	T	T	T	N	T	N	T	T	T	T	T	T	T	T	T	N	T	T	T	T	Y	T	T	Y	T	T	T	T	T	T	Y	N	N	N	T	N	T	C	N	T
scaffold03180	G	16	A	N	A	N	A	A	R	A	A	R	N	A	A	N	R	N	A	A	A	N	A	N	A	N	A	A	A	N	R	A	A	N	A	N	A	A	A	N	N	R	A	R	N	N	A	A	A
scaffold03223	C	65	G	N	G	G	G	G	G	G	C	G	C	C	N	N	C	N	G	G	N	G	G	N	G	G	G	G	N	G	N	N	G	G	N	G	N	G	G	N	N	C	N	N	G	G	G	G	G
scaffold03223	T	92	C	N	C	C	C	C	C	C	T	C	T	T	N	N	T	N	C	C	N	C	C	N	C	C	C	C	N	C	N	N	C	C	N	C	N	C	C	N	N	T	N	N	C	C	C	C	C
scaffold03232	T	21	A	W	N	A	A	A	A	A	N	N	A	A	N	A	N	A	A	A	A	N	A	A	A	A	A	N	A	N	A	A	A	N	A	N	A	N	A	A	N	A	A	A	W	T	T	T	T
scaffold03235	G	55	T	N	T	N	T	T	T	N	T	N	N	N	N	N	N	T	T	T	N	T	T	T	T	T	T	T	T	T	G	T	G	T	T	N	T	T	N	N	N	T	T	N	N	T	T	T	T
scaffold03252	C	66	N	N	N	T	Y	C	C	T	N	C	N	T	N	T	T	N	N	C	T	C	N	C	C	N	C	N	N	C	T	N	N	T	N	N	T	T	N	C	N	C	N	N	T	N	C	C	C
scaffold03281	A	50	G	A	N	R	A	R	R	G	R	R	G	R	R	N	R	R	R	R	R	A	R	R	R	R	R	R	R	R	R	R	G	R	R	G	R	G	R	R	G	R	R	R	R	R	R	R	G
scaffold03281	A	55	G	A	N	R	A	R	R	G	R	R	R	R	R	N	R	R	R	R	R	A	R	R	R	R	R	R	R	R	R	R	G	R	R	G	R	G	R	R	G	R	R	R	R	R	R	R	R
scaffold03281	A	116	G	A	N	R	A	R	R	G	R	R	R	R	R	N	R	R	R	R	R	A	R	R	R	R	R	R	R	R	R	R	G	R	R	R	R	N	R	R	R	R	R	A	R	R	R	R	R
scaffold03283	A	73	C	C	C	C	N	N	C	C	C	C	C	N	N	N	N	N	N	C	C	A	N	N	A	A	A	A	A	A	C	C	A	C	C	C	N	N	C	C	A	C	C	N	C	A	C	C	N
scaffold03283	G	87	T	T	T	T	N	N	T	T	T	T	T	N	N	N	N	N	N	T	T	G	N	N	G	G	G	G	G	G	T	T	G	T	T	T	N	N	T	T	G	T	T	N	T	G	T	T	N
scaffold03304	T	81	C	N	C	T	N	C	N	N	N	T	T	N	N	C	C	C	T	T	Y	T	T	N	N	T	T	T	T	T	C	N	N	N	C	N	N	N	N	C	C	N	N	C	C	C	N	N	C
scaffold03304	T	91	C	N	C	T	N	C	N	N	N	T	T	N	N	C	C	C	T	T	Y	T	T	N	N	T	T	T	T	T	C	N	N	N	C	N	N	N	N	C	C	N	N	C	C	C	N	N	C
scaffold03311	G	68	A	A	A	N	A	G	A	N	A	A	N	N	N	N	A	A	A	G	A	G	G	A	A	G	N	G	R	R	A	A	N	N	A	A	A	A	A	A	N	A	A	G	A	A	A	A	N
scaffold03411	A	71	G	N	N	A	N	N	N	N	N	A	N	A	N	A	N	G	N	N	G	A	A	A	N	N	N	A	A	A	N	G	N	G	G	N	N	A	N	N	N	G	G	G	G	G	G	A	N
scaffold03426	A	55	C	C	N	N	A	N	A	N	N	C	N	C	M	A	N	A	C	C	C	N	C	N	C	C	C	C	C	C	C	C	A	A	A	A	M	N	C	C	A	C	N	A	C	N	N	C	N
scaffold03551	C	65	G	C	C	C	C	C	C	C	C	G	C	C	C	G	G	G	G	G	G	G	S	G	C	G	G	C	S	C	G	C	C	C	G	G	G	S	G	C	N	G	G	G	G	C	G	C	S
scaffold03620	C	34	M	N	N	A	A	A	N	A	A	A	A	A	A	N	A	C	A	A	N	N	N	N	A	N	A	A	A	M	A	A	N	A	A	M	N	N	C	N	A	N	N	C	N	M	M	N	N
scaffold03620	G	37	C	N	N	C	C	S	N	G	C	S	G	C	C	N	C	C	G	G	N	N	N	N	C	N	S	C	G	S	C	C	N	C	G	C	N	N	C	N	S	N	N	C	N	C	C	N	N
scaffold03620	T	57	G	N	N	G	G	G	N	G	G	G	G	G	G	N	G	G	G	G	N	N	N	N	G	N	G	G	G	G	K	K	N	T	G	G	N	N	G	N	G	N	N	G	N	G	G	N	N
scaffold03620	G	76	A	N	N	G	G	A	N	A	G	R	A	A	A	N	G	A	A	A	N	N	N	N	A	N	A	A	A	A	A	R	N	A	A	R	N	N	A	N	A	N	N	A	N	A	A	N	N
scaffold03625	A	7	G	N	G	N	G	G	G	G	G	N	G	G	G	G	G	R	R	N	R	N	G	G	N	G	R	G	N	G	R	N	N	G	G	G	N	R	N	G	N	G	G	R	G	G	G	G	G
scaffold03628	G	108	A	A	A	A	A	A	A	A	A	A	R	A	A	A	A	R	A	A	G	R	A	A	A	G	A	A	A	A	A	A	G	R	A	A	A	A	A	A	A	A	A	A	A	A	G	A	A
scaffold03628	A	113	G	G	G	G	G	G	A	G	R	R	R	R	G	G	G	G	G	G	G	R	N	R	A	R	N	G	G	G	G	G	G	G	G	G	G	G	R	G	G	G	G	G	G	G	R	G	G
scaffold03628	T	114	C	C	C	C	C	C	C	C	C	C	C	C	C	C	C	C	C	C	T	Y	T	T	C	C	N	T	T	C	C	C	C	C	C	C	C	C	Y	C	C	C	C	C	C	C	C	C	C
scaffold03628	T	116	C	C	C	C	C	C	C	C	C	C	C	C	C	C	C	C	C	C	C	Y	C	C	C	Y	N	C	T	C	C	T	C	C	C	C	C	C	Y	C	C	C	C	C	C	C	C	C	C
scaffold03636	T	85	T	C	C	C	N	C	N	C	C	N	C	C	N	C	N	C	C	C	C	C	C	C	C	C	C	C	C	C	C	C	C	C	N	C	N	C	N	C	C	C	C	C	C	C	C	C	C
scaffold03660	A	8	G	G	G	G	N	G	G	G	G	G	N	N	N	R	G	N	G	G	G	G	G	G	G	G	G	G	G	G	G	G	G	G	G	A	G	N	G	G	G	A	R	G	R	G	G	R	R
scaffold03660	A	17	T	T	T	T	N	T	T	T	T	T	N	N	N	W	T	N	T	T	T	T	T	N	T	T	T	T	T	T	T	T	T	T	T	A	T	N	T	T	T	A	W	T	W	T	T	W	W
scaffold03660	T	18	C	C	C	C	N	C	C	C	C	C	N	N	N	Y	C	N	C	C	C	C	C	C	C	C	C	C	C	C	C	C	C	C	C	T	C	N	C	C	C	T	Y	C	Y	C	C	Y	Y
scaffold03660	T	31	A	A	A	A	N	A	A	A	A	A	N	N	N	W	A	N	A	A	A	A	A	A	A	A	A	A	A	A	A	A	A	A	A	T	A	N	A	A	A	T	W	A	W	A	A	W	W
scaffold03668	C	14	N	C	C	N	T	C	T	Y	N	T	C	N	N	T	T	N	T	T	T	T	T	T	T	N	T	T	T	T	T	T	C	T	Y	N	N	T	N	T	T	T	Y	N	N	C	N	Y	C
scaffold03668	T	69	C	T	T	N	C	T	C	Y	T	C	T	C	N	C	C	N	C	C	C	C	C	C	C	N	C	C	C	C	C	C	T	C	Y	N	C	C	N	C	C	C	Y	C	N	T	T	Y	T
scaffold03683	A	37	G	A	R	N	N	G	N	A	R	G	G	G	N	A	A	R	G	G	R	G	G	N	A	A	G	G	N	G	G	G	G	G	A	R	R	A	G	N	N	R	R	R	R	G	A	G	R
scaffold03698	G	28	A	A	N	A	A	A	N	N	A	A	A	R	N	A	A	A	A	A	G	N	A	N	A	A	A	A	A	N	N	A	A	N	A	A	A	N	G	N	A	R	A	N	N	A	A	A	N
scaffold03723	C	78	T	T	T	C	T	T	T	T	T	T	N	N	C	T	N	T	N	T	T	C	T	N	C	T	T	C	N	C	N	T	N	T	T	T	C	N	N	N	T	T	T	C	Y	N	T	N	N
scaffold03772	T	69	A	A	A	N	A	A	A	A	A	A	A	A	N	A	N	A	A	A	N	A	A	A	A	A	A	A	A	A	A	A	A	A	A	N	N	A	W	N	A	N	W	N	A	A	A	A	W
scaffold03772	T	122	C	C	C	N	C	C	C	C	C	C	C	C	N	C	N	C	C	C	N	C	C	C	N	C	C	N	C	N	C	C	C	C	C	N	N	C	Y	N	C	N	Y	N	C	N	C	C	Y
scaffold03772	G	123	A	A	A	N	A	A	A	A	A	A	A	A	N	A	N	A	A	A	N	A	A	A	N	A	A	N	A	N	A	A	A	A	A	N	N	A	R	N	A	N	R	N	A	N	A	A	R
scaffold03785	T	54	W	A	N	A	N	N	A	A	A	A	A	A	N	A	T	A	N	W	A	N	W	N	A	A	N	A	N	A	N	A	N	A	A	A	A	A	N	A	N	N	N	W	A	N	A	A	N
scaffold03785	C	63	T	T	N	C	N	N	Y	T	Y	T	T	T	N	Y	T	T	N	T	T	N	T	N	C	Y	N	T	N	T	N	T	N	Y	T	T	T	Y	N	T	N	N	N	T	T	N	T	T	N
scaffold03785	G	74	A	N	N	A	N	N	A	A	A	A	A	A	N	A	A	G	N	A	A	N	A	N	A	A	N	N	N	A	N	A	N	A	R	A	R	R	N	A	N	N	N	A	A	N	A	A	N
scaffold03785	A	90	G	G	N	G	N	N	G	R	G	G	R	G	N	G	G	G	N	G	G	N	R	N	G	R	N	G	N	G	N	G	N	G	G	R	R	G	N	G	N	N	N	G	A	N	G	R	N
scaffold03794	G	78	G	A	N	N	A	A	N	G	G	N	A	A	N	A	N	G	N	A	A	A	A	A	A	A	A	A	N	A	N	A	N	N	R	N	R	R	G	G	A	A	A	A	G	G	N	R	N
scaffold03807	C	34	C	C	T	Y	T	N	T	T	T	T	Y	N	T	T	T	N	T	N	N	T	T	T	N	N	T	T	N	T	T	T	T	N	N	T	N	T	N	T	N	N	T	N	T	T	N	N	N
scaffold03807	C	35	T	T	T	T	T	N	T	T	T	T	T	N	T	T	T	N	T	N	N	T	T	T	N	N	T	T	N	T	C	C	T	N	N	C	N	C	N	C	N	N	T	N	T	T	N	N	N
scaffold03807	G	40	G	G	A	G	A	N	A	A	A	G	G	N	A	A	A	N	A	N	N	A	A	A	N	N	A	A	N	A	A	A	A	N	N	A	N	A	N	A	N	N	A	N	A	A	N	N	N
scaffold03807	T	47	T	T	C	Y	C	N	C	C	C	C	Y	N	C	C	C	N	C	N	N	C	C	C	N	N	C	C	N	C	C	C	C	N	N	C	N	C	N	C	N	N	C	N	C	C	N	N	N
scaffold03824	G	10	N	A	N	N	N	A	N	A	N	A	A	N	N	N	A	G	A	A	A	A	A	N	A	A	A	N	A	A	A	G	A	A	A	N	N	A	N	N	A	A	A	N	A	A	A	N	N
scaffold03991	A	30	G	N	N	N	G	G	G	G	N	N	G	G	N	N	N	N	G	G	N	G	G	G	N	N	A	N	N	N	N	R	G	G	G	N	N	N	G	N	G	N	N	N	G	G	G	G	G
scaffold03991	A	36	G	N	N	N	G	G	R	G	N	N	G	G	N	N	N	N	A	G	N	G	G	G	G	N	G	N	N	N	N	G	G	G	G	N	N	N	G	N	G	N	N	N	R	G	G	G	G
scaffold03991	A	47	C	N	N	N	C	C	C	C	N	N	C	C	N	A	N	N	C	C	N	C	N	C	C	N	C	N	N	N	N	C	C	C	C	N	N	N	C	N	C	N	N	N	C	C	C	C	C
scaffold03991	A	59	C	N	N	N	C	C	C	C	N	N	C	C	N	C	N	N	C	C	N	C	N	C	C	N	C	N	N	N	N	C	C	A	C	N	N	N	C	N	C	N	N	N	C	C	C	C	C
scaffold03991	T	66	C	N	N	N	C	Y	C	C	N	N	C	C	N	C	N	N	C	C	N	C	N	C	C	N	C	N	N	N	N	Y	C	C	C	N	N	N	C	N	C	N	N	N	C	C	C	C	C
scaffold03991	T	84	A	N	N	N	A	W	W	W	N	N	A	A	N	A	N	N	A	A	N	T	N	A	A	N	A	N	N	N	N	A	A	A	A	N	N	N	W	N	A	N	N	N	A	A	W	W	A
scaffold03991	C	89	T	N	N	N	T	T	T	T	N	N	T	T	N	T	N	N	T	T	N	T	N	T	Y	N	T	N	N	N	N	Y	T	T	T	N	N	N	T	N	T	N	N	N	T	Y	T	T	T
scaffold04000	A	21	R	N	R	N	G	N	N	N	N	G	N	A	N	R	N	N	G	R	N	G	R	R	A	G	N	R	A	N	R	N	R	N	G	N	R	N	N	N	A	R	N	N	N	N	N	N	R
scaffold04000	C	22	Y	N	Y	N	T	N	N	N	N	T	N	C	N	Y	N	N	T	Y	N	T	Y	Y	C	T	N	Y	C	N	Y	N	Y	N	T	N	Y	N	N	N	C	Y	N	N	N	N	N	N	Y
scaffold04000	T	42	W	N	W	N	A	N	N	N	N	A	N	T	N	W	A	N	A	W	N	A	W	W	T	A	N	W	T	N	W	N	W	N	A	N	W	N	W	N	T	W	A	N	N	N	T	N	W
scaffold04000	T	43	W	N	W	N	A	N	N	N	N	A	N	A	N	W	A	N	A	W	N	A	W	W	T	A	N	W	T	N	W	N	W	N	A	N	W	N	W	N	T	W	A	N	N	N	T	N	A
scaffold04000	T	59	C	N	C	N	Y	N	N	N	N	C	N	C	N	C	C	N	C	C	N	C	C	C	C	Y	N	C	C	N	Y	N	C	N	Y	N	C	N	C	N	C	C	C	N	N	N	C	N	C
scaffold04000	C	75	M	M	M	N	A	N	N	M	N	A	N	A	N	M	A	N	A	M	N	A	M	M	C	A	N	M	M	A	M	N	A	N	A	N	M	N	A	N	M	M	A	N	N	N	A	N	A
scaffold04003	T	77	N	C	C	C	C	C	C	C	N	C	C	N	N	N	N	C	C	N	C	N	C	N	N	N	C	C	C	C	T	C	C	T	C	C	C	C	C	C	N	C	C	C	C	T	C	T	N
scaffold04003	G	92	N	A	A	A	A	A	A	A	N	A	A	N	N	N	N	A	A	N	A	N	A	N	N	N	A	A	A	A	G	A	A	G	A	A	A	A	A	A	N	A	A	A	A	G	A	G	N
scaffold04012	C	31	N	N	C	C	T	C	N	T	T	N	T	N	N	N	C	N	T	T	T	T	N	C	N	T	N	N	C	N	C	C	T	T	C	T	T	C	T	N	N	C	N	N	N	T	N	C	T
scaffold04012	T	73	N	N	C	C	T	C	Y	T	T	N	C	N	N	C	C	N	C	T	C	T	N	C	N	T	C	C	C	C	C	C	C	T	C	C	C	T	T	C	N	C	N	N	C	T	N	C	C
scaffold04012	G	76	N	N	A	A	G	A	A	A	A	N	A	N	N	A	A	N	A	A	A	A	N	A	N	A	A	A	A	A	A	A	A	A	A	A	A	A	A	A	N	A	N	N	A	A	N	A	A
scaffold04012	T	113	N	N	C	C	T	C	C	C	C	N	C	N	N	C	C	N	C	T	C	C	N	C	N	C	C	C	C	N	C	C	C	C	C	C	C	C	C	C	N	C	N	N	C	C	N	C	C
scaffold04015	T	123	C	N	C	Y	N	C	C	C	Y	N	T	T	N	T	C	C	N	T	T	T	N	T	N	T	T	T	T	T	T	C	C	N	C	C	Y	N	Y	C	N	Y	C	T	Y	Y	C	C	T
scaffold04058	T	7	C	N	C	N	N	C	C	C	N	C	C	N	N	Y	N	T	T	N	C	Y	C	C	C	N	C	Y	Y	Y	C	Y	C	C	C	N	C	C	N	N	C	C	C	C	C	C	N	C	N
scaffold04058	G	64	A	A	A	A	N	A	A	A	N	A	A	N	G	R	A	G	G	A	A	R	A	A	A	N	A	R	R	R	A	R	A	A	A	N	A	A	N	A	A	A	A	A	A	A	N	A	A
scaffold04067	G	22	A	N	A	G	A	A	A	R	N	N	A	A	N	N	A	A	G	G	A	R	G	A	A	N	G	N	N	A	A	G	N	A	A	G	A	G	A	N	N	N	N	N	N	A	A	N	N
scaffold04070	G	48	G	G	G	N	G	N	G	A	N	N	N	N	N	A	A	N	G	N	N	N	G	G	G	N	N	N	G	N	N	N	N	G	A	G	A	A	N	A	G	N	A	G	N	N	G	A	A
scaffold04070	T	89	T	T	T	N	T	N	T	C	N	N	N	N	N	C	C	N	T	N	N	N	T	T	T	N	N	N	T	N	N	N	N	T	C	T	C	C	C	C	T	N	C	T	N	N	T	C	C
scaffold04075	T	71	C	C	C	N	C	C	N	C	N	C	C	C	N	N	T	T	C	C	N	C	N	N	N	C	C	C	N	C	C	T	N	C	C	N	T	Y	N	C	C	N	C	N	N	C	N	T	C
scaffold04075	C	92	T	T	T	N	T	T	N	T	N	T	C	T	N	N	C	C	T	T	N	T	N	N	N	T	T	T	N	T	T	C	N	T	T	N	C	Y	N	T	T	N	T	N	N	T	N	C	T
scaffold04088	A	100	N	N	A	A	G	G	A	R	N	G	N	A	G	N	A	A	G	N	A	G	G	N	G	G	G	G	G	G	A	A	A	N	G	N	A	G	N	G	N	A	G	N	G	A	G	N	G
scaffold04088	T	108	N	N	C	C	T	T	C	Y	N	T	N	C	C	N	C	C	C	N	C	C	C	N	C	C	C	C	C	C	C	C	C	N	C	N	C	T	N	T	N	C	C	N	T	C	T	N	Y
scaffold04155	G	56	T	N	N	T	N	G	T	T	N	T	G	K	N	N	T	G	N	G	T	N	N	G	N	G	G	G	N	N	T	N	G	G	T	N	T	N	N	T	T	N	G	T	T	N	N	T	T
scaffold04155	G	67	A	N	N	A	N	A	A	A	N	A	A	A	N	N	A	A	N	A	A	N	N	A	N	A	A	A	N	N	A	N	A	A	A	N	A	N	N	A	A	N	A	A	A	N	N	A	A
scaffold04173	C	45	C	N	C	N	C	T	C	T	N	C	N	T	C	C	N	T	T	N	Y	T	T	N	T	N	T	T	T	T	C	N	C	C	C	T	C	N	C	N	T	N	C	N	N	C	T	T	N
scaffold04175	G	25	A	N	A	G	R	N	A	N	A	A	A	N	N	A	A	A	N	A	A	A	N	A	A	N	A	N	A	A	N	N	N	A	N	A	A	A	A	A	A	N	A	A	A	N	N	N	N
scaffold04175	C	80	T	T	T	T	T	N	T	N	T	T	T	N	N	T	C	T	N	T	Y	T	N	T	T	T	T	T	T	T	T	N	N	T	N	T	Y	T	T	T	T	N	T	T	Y	N	N	N	N
scaffold04175	C	90	T	T	T	C	Y	N	T	N	T	N	T	N	N	T	C	T	N	N	Y	N	N	T	T	T	T	T	T	T	T	N	N	N	N	T	Y	T	T	T	T	N	T	T	N	N	N	N	N
scaffold04196	A	44	C	A	C	A	N	C	C	M	C	C	A	N	A	A	C	M	C	C	N	C	C	C	C	C	C	C	N	C	A	A	A	A	A	C	N	A	C	C	A	A	N	N	A	C	M	A	C
scaffold04196	G	121	A	N	A	G	N	A	A	A	A	A	G	N	G	G	A	R	N	N	N	N	A	A	A	N	A	A	N	A	A	N	G	A	G	A	N	G	A	N	G	G	N	N	N	A	R	A	N
scaffold04196	C	123	T	N	T	C	N	T	T	Y	T	T	C	N	C	C	T	Y	N	N	N	N	T	T	T	N	T	T	N	T	C	N	C	C	C	T	N	C	T	N	C	C	N	N	N	T	Y	C	N
scaffold04202	T	48	N	C	T	Y	Y	C	N	T	T	T	C	N	N	C	N	T	C	C	C	N	C	N	C	C	C	C	C	C	T	C	N	N	Y	N	N	Y	T	T	C	C	C	C	C	C	C	C	N
scaffold04204	T	51	A	N	A	N	A	A	A	N	A	A	A	T	A	A	A	T	A	A	A	N	A	A	A	N	A	N	A	N	A	T	N	A	A	A	N	N	A	A	T	A	A	N	A	A	N	A	N
scaffold04354	T	120	C	C	C	C	T	N	Y	C	C	C	C	C	C	C	C	C	N	C	C	C	C	C	C	C	C	N	C	C	C	Y	C	C	C	C	C	N	C	C	C	N	Y	C	Y	N	C	C	N
scaffold04377	A	16	C	C	N	N	N	N	N	C	N	C	N	C	N	N	N	N	C	N	N	C	C	N	C	N	N	C	C	N	C	C	N	C	C	N	N	C	C	N	N	N	C	A	N	N	N	C	C
scaffold04377	T	88	W	W	T	N	N	N	W	W	N	A	N	A	N	T	W	T	A	N	N	W	A	W	A	W	N	W	W	N	A	A	N	A	A	N	N	W	A	W	N	W	A	T	W	N	T	W	A
scaffold04377	T	91	W	W	A	N	N	W	W	W	N	W	W	W	N	A	W	A	W	N	N	W	W	W	W	W	N	W	W	N	W	W	N	W	W	N	N	W	W	W	N	W	W	A	W	N	A	W	W
scaffold04382	A	79	G	G	G	A	A	A	G	G	G	A	G	A	G	N	N	G	N	N	N	A	A	A	A	A	A	A	A	A	G	G	A	G	G	N	G	A	G	G	A	G	N	A	G	N	G	N	N
scaffold04382	C	88	T	T	T	C	C	C	T	T	T	C	T	C	T	N	N	T	N	N	N	C	C	C	C	C	C	C	C	C	T	T	C	T	T	N	T	C	T	T	C	T	N	C	T	N	T	N	N
scaffold04392	A	23	R	G	G	R	R	G	R	G	R	G	R	R	R	R	R	G	G	R	G	N	R	G	R	R	G	R	R	R	R	G	A	R	G	G	R	G	G	G	G	G	N	R	R	R	G	R	R
scaffold04392	G	35	A	R	A	A	A	A	A	A	A	A	A	A	A	A	R	A	R	R	R	N	A	R	A	R	A	A	A	A	A	R	A	A	A	A	A	A	R	R	A	R	N	A	A	A	A	A	A
scaffold04392	G	39	C	S	S	S	C	C	C	C	S	C	C	S	C	S	C	S	S	C	S	C	S	S	C	S	S	C	C	S	C	C	C	C	C	S	C	S	C	S	S	S	C	C	C	C	S	C	C
scaffold04392	A	73	M	C	C	M	M	M	M	C	C	C	M	M	M	C	M	C	C	M	C	M	M	C	M	M	C	M	C	M	M	C	M	C	C	C	M	C	C	C	C	C	M	M	M	C	C	M	C
scaffold04399	T	85	N	N	N	C	N	N	C	N	C	N	C	N	N	C	C	C	C	C	T	C	C	N	N	C	C	N	C	C	N	C	C	C	Y	N	N	C	C	C	C	C	C	T	C	C	N	C	N
scaffold04411	T	41	K	N	K	K	N	N	T	T	K	K	K	G	N	N	N	G	K	K	K	G	G	G	N	N	K	K	N	K	N	G	N	N	G	G	N	G	K	K	K	G	G	K	N	K	T	K	G
scaffold04414	C	78	C	N	N	C	C	C	C	N	T	N	T	N	N	T	T	T	N	T	N	T	T	T	T	T	T	N	N	T	C	T	N	T	N	N	Y	Y	N	T	N	N	C	T	N	T	T	N	T
scaffold04414	C	99	C	N	N	N	C	N	C	N	N	N	T	N	N	N	N	T	N	T	N	T	T	T	N	N	N	N	N	T	C	T	N	T	N	N	Y	Y	N	N	N	N	C	T	N	T	T	N	T
scaffold04449	C	82	T	T	T	T	T	T	T	T	T	T	N	T	N	T	N	T	T	N	N	T	T	T	T	T	T	T	T	T	Y	T	T	T	Y	T	Y	T	T	T	N	T	T	N	N	T	Y	Y	T
scaffold04538	C	35	T	T	T	N	N	N	T	T	T	T	N	T	N	N	N	T	T	T	N	T	T	T	T	N	N	T	N	N	C	C	T	T	C	N	T	N	C	N	Y	N	T	N	N	N	N	Y	C
scaffold04538	G	40	A	A	A	N	N	N	A	A	A	A	N	A	A	N	N	A	A	A	A	A	A	A	A	N	N	A	N	N	G	G	A	A	G	N	A	A	G	N	R	A	A	N	A	A	A	R	G
scaffold04608	G	87	N	N	N	G	N	A	N	A	A	A	N	R	N	A	A	N	N	G	N	G	G	N	N	G	N	N	N	N	N	A	N	A	A	N	A	A	A	G	R	G	N	A	N	N	A	N	N
scaffold04613	T	32	K	N	N	G	N	N	K	N	G	K	K	G	N	N	N	N	G	N	G	G	G	G	N	N	G	N	N	G	N	N	K	N	N	N	K	K	G	N	N	K	N	G	G	N	G	N	G
scaffold04613	T	33	Y	N	N	C	N	N	Y	N	C	Y	Y	C	N	N	N	N	C	N	C	C	C	C	N	N	C	N	N	C	N	N	Y	N	N	N	Y	Y	C	N	N	Y	N	C	C	N	C	N	C
scaffold04613	C	57	G	G	N	G	G	N	G	N	G	G	G	G	N	N	N	G	C	N	C	C	C	C	N	N	C	N	N	C	N	N	G	G	N	N	G	G	G	N	N	G	G	G	S	N	S	N	C
scaffold04613	C	58	T	T	N	T	T	N	T	N	T	T	T	T	N	N	N	T	C	N	C	C	C	C	N	N	C	N	N	C	N	N	T	T	N	N	T	T	T	N	N	T	T	T	Y	N	Y	N	C
scaffold04613	T	85	A	A	N	A	A	N	A	N	A	A	A	A	N	N	N	A	T	N	T	T	T	T	N	N	T	N	N	T	N	N	A	A	N	N	A	A	A	N	N	A	A	A	W	N	W	N	T
scaffold04729	A	88	G	N	N	N	G	N	G	G	G	R	N	R	G	N	N	G	R	G	G	N	G	G	N	G	G	G	G	G	G	A	R	R	G	N	N	N	N	N	G	R	G	G	N	N	G	G	G
scaffold04731	T	76	Y	C	C	C	C	C	N	C	C	N	C	C	C	C	C	C	C	C	C	C	C	C	C	C	C	C	C	C	C	C	C	C	C	Y	C	C	C	C	C	C	C	C	C	C	C	C	C
scaffold04734	C	121	T	T	N	T	N	C	T	Y	T	N	T	C	N	N	N	T	T	N	T	C	N	C	C	C	C	C	C	C	N	T	T	T	T	N	N	T	N	T	N	T	T	N	T	T	T	T	T
scaffold04737	A	13	C	C	N	N	N	N	A	A	N	C	N	C	N	N	N	C	N	A	C	N	A	A	N	A	A	N	N	N	N	N	C	C	C	N	C	C	C	N	N	M	A	N	N	C	N	C	M
scaffold04747	T	92	N	A	A	A	A	A	N	A	A	A	A	A	N	A	A	A	A	A	N	A	A	A	A	A	N	A	A	A	T	A	N	A	A	A	A	A	T	A	A	N	A	A	N	N	A	A	A
scaffold04760	G	9	A	N	A	N	N	R	A	A	N	R	R	R	N	A	N	A	A	N	R	A	N	R	R	A	R	A	A	A	N	G	R	A	A	R	R	A	N	R	R	R	R	A	A	R	A	A	A
scaffold04760	T	17	A	N	A	N	N	W	A	A	N	W	A	W	N	A	N	A	A	N	W	A	N	W	W	A	W	A	A	A	N	T	W	A	A	W	W	A	N	W	W	W	W	A	A	W	A	A	A
scaffold04760	G	37	K	K	K	N	N	K	T	T	N	K	K	K	N	T	N	T	T	N	K	T	N	K	K	K	K	T	T	T	N	G	K	T	T	K	K	T	N	K	K	K	K	T	T	K	T	T	T
scaffold04760	A	73	R	R	R	N	N	R	G	G	N	R	R	R	N	G	N	G	G	N	R	G	N	R	R	R	R	G	G	G	N	A	R	G	G	R	R	G	N	R	R	R	R	G	G	R	G	G	G
scaffold04771	G	18	G	G	N	R	G	G	N	G	A	G	N	N	N	A	A	A	N	N	G	G	N	G	G	G	G	G	G	N	A	A	N	N	A	G	N	G	N	A	N	R	G	A	A	N	N	G	N
scaffold04771	A	60	A	A	N	R	A	A	N	A	G	A	N	N	N	G	G	G	N	N	A	A	N	A	A	A	A	A	A	N	G	G	N	N	G	A	N	A	N	G	N	R	A	G	G	N	N	A	N
scaffold04948	A	37	G	G	A	G	G	G	G	G	R	G	G	G	G	R	G	G	G	A	G	G	G	G	R	A	G	A	G	G	A	R	G	G	G	N	G	A	G	G	G	G	G	R	G	G	G	G	A
scaffold04948	C	77	T	T	Y	T	T	T	T	T	T	T	Y	T	T	T	Y	T	T	T	C	T	Y	Y	Y	T	T	T	T	T	T	T	T	T	T	N	T	T	T	T	T	T	T	T	Y	T	T	T	T
scaffold04948	C	88	T	T	T	T	C	T	T	T	T	T	T	Y	T	T	T	T	T	T	T	C	T	Y	T	T	T	T	T	T	T	T	T	T	T	T	T	T	T	T	T	C	T	C	T	T	Y	T	T
scaffold05134	G	73	A	N	A	N	R	A	N	R	A	N	N	N	N	A	A	A	A	A	N	A	A	N	N	A	A	A	N	A	A	A	G	G	A	A	A	N	A	A	N	A	A	N	R	A	A	A	N
scaffold05140	A	31	W	W	W	N	N	W	W	W	T	N	W	W	N	W	N	N	N	W	N	N	N	N	N	N	W	N	W	W	W	W	T	T	N	N	W	W	W	W	N	N	N	W	W	T	W	N	W
scaffold05140	C	41	G	G	G	N	N	G	G	G	G	N	G	G	N	G	N	N	N	G	N	N	C	N	N	N	G	N	G	G	G	G	G	G	C	N	G	G	G	G	N	N	C	G	G	G	G	N	G
scaffold05140	T	42	W	W	W	N	N	W	W	W	A	N	W	W	N	W	N	N	N	W	N	N	A	N	N	N	W	N	W	W	W	W	A	A	A	A	W	A	W	W	N	N	A	W	W	A	W	N	W
scaffold05140	T	43	G	K	G	N	N	K	K	K	G	N	K	G	N	K	N	N	N	G	N	N	G	N	N	N	K	N	K	K	G	K	G	G	G	G	K	G	K	G	N	N	G	K	K	G	K	N	G
scaffold05140	C	57	T	T	T	N	N	T	T	T	T	N	T	T	N	Y	N	N	N	Y	N	N	C	N	N	N	T	N	T	T	T	Y	T	Y	C	C	Y	T	T	T	N	N	C	T	T	T	T	N	T
scaffold05140	T	73	C	C	C	N	N	C	C	C	C	N	C	C	N	C	N	N	N	C	N	N	T	N	N	N	C	N	C	C	C	Y	C	C	T	Y	C	C	C	C	N	N	C	C	C	C	C	N	C
scaffold05140	A	84	G	G	G	N	N	G	G	G	G	N	G	G	N	G	N	N	N	G	N	N	G	N	N	N	G	N	G	G	G	G	G	R	G	G	G	G	G	G	N	N	A	G	G	G	G	N	G
scaffold05152	A	44	C	N	N	N	C	N	A	N	N	N	N	C	C	C	C	C	C	C	N	N	N	C	C	C	C	C	C	C	C	N	N	C	C	C	N	C	N	N	C	C	A	C	N	N	N	N	A
scaffold05152	G	52	A	N	N	N	A	N	G	N	N	N	N	A	A	A	A	A	A	A	N	N	N	A	A	A	A	A	A	A	A	N	N	A	A	A	N	A	N	N	A	A	G	A	N	N	N	N	G
scaffold05152	G	55	A	N	N	N	A	N	G	N	N	N	N	A	A	A	A	A	A	A	N	N	N	A	A	A	A	A	A	A	A	N	N	A	A	A	N	A	N	N	A	A	G	A	N	N	N	N	G
scaffold05152	T	91	C	N	N	N	C	N	T	N	N	N	N	C	C	C	C	C	C	C	N	N	N	C	C	C	C	C	C	C	C	N	N	C	C	C	N	C	N	N	C	C	T	C	N	N	N	N	T
scaffold05160	C	64	T	T	T	T	T	T	T	Y	T	T	T	T	N	T	T	T	T	N	Y	T	T	T	T	T	T	T	N	T	T	Y	T	Y	T	T	T	T	T	T	T	T	T	T	T	T	T	T	T
scaffold05160	A	98	R	R	G	R	G	G	R	R	R	R	R	G	N	G	R	G	G	N	R	G	N	G	N	G	G	G	N	G	R	R	G	R	R	G	R	G	G	A	R	R	R	G	G	G	R	G	G
scaffold05160	T	99	Y	Y	C	Y	C	C	Y	Y	Y	Y	Y	C	N	C	Y	C	C	N	Y	C	N	C	N	C	C	C	N	C	Y	Y	C	Y	Y	C	Y	C	C	T	Y	Y	Y	C	C	C	Y	C	C
scaffold05163	G	37	A	A	R	N	R	A	G	A	R	A	N	A	A	N	R	R	A	A	N	A	N	A	A	A	N	N	N	A	A	R	N	A	R	N	R	A	A	N	A	N	R	N	N	G	N	A	R
scaffold05163	T	43	G	G	K	N	K	G	T	G	K	G	N	G	G	N	K	K	G	G	N	G	N	G	G	G	N	N	N	G	G	K	N	G	K	N	K	G	G	N	G	N	K	N	N	T	N	G	K
scaffold05163	T	60	Y	T	Y	N	C	Y	C	Y	C	C	N	C	Y	N	C	Y	C	C	N	C	N	Y	N	C	N	N	N	T	Y	C	N	Y	Y	N	Y	Y	Y	N	Y	N	C	N	N	C	N	Y	Y
scaffold05163	A	63	G	G	R	N	R	G	A	G	R	G	N	G	G	N	R	R	G	G	N	G	N	G	G	G	N	N	N	G	G	R	N	G	R	N	R	G	G	N	G	N	R	N	N	A	N	G	R
scaffold05171	G	87	A	A	G	R	N	N	A	A	R	A	N	N	A	A	G	A	A	A	A	N	A	A	A	A	A	A	A	A	A	A	N	A	A	A	A	A	A	A	N	N	A	A	A	A	N	A	A
scaffold05174	G	86	A	A	A	A	R	N	N	A	A	N	A	A	R	R	A	N	A	N	N	A	N	N	A	A	A	A	A	A	A	A	A	A	A	N	N	A	A	A	A	N	A	A	A	R	A	A	N
scaffold05348	A	86	N	T	T	N	T	T	T	N	T	N	T	N	N	T	W	T	N	T	T	T	N	T	T	T	T	N	T	N	W	T	T	N	A	T	T	T	T	T	W	T	T	N	T	W	T	N	T
scaffold05402	C	57	M	N	M	M	M	N	M	M	M	C	N	A	N	A	M	M	M	C	M	A	A	A	A	A	A	A	A	A	M	M	A	M	C	C	C	C	M	N	M	M	C	M	C	A	C	M	M
scaffold05402	T	85	W	N	W	W	W	N	W	W	W	T	N	A	N	A	W	W	W	T	W	A	A	A	A	A	A	A	A	A	W	W	A	W	T	T	T	T	W	N	W	W	T	W	T	A	T	W	W
scaffold05402	T	92	Y	N	Y	Y	Y	N	Y	Y	Y	T	N	C	N	C	Y	Y	Y	Y	Y	C	C	C	C	C	C	C	C	C	Y	Y	C	Y	T	T	T	T	Y	N	Y	Y	T	Y	T	C	T	Y	Y
scaffold05402	C	104	M	N	M	M	M	N	M	M	M	C	N	A	N	A	M	M	M	M	M	A	A	A	A	A	A	A	A	A	M	M	A	M	C	N	C	C	M	N	M	M	N	M	C	A	C	M	M
scaffold05402	T	108	C	N	C	C	C	N	C	C	C	C	N	C	N	C	C	C	C	C	C	C	C	C	C	C	C	C	C	C	C	C	C	C	C	N	C	Y	C	N	C	C	N	C	T	C	Y	C	C
scaffold05407	T	2	N	C	N	N	N	C	N	Y	C	C	C	C	N	C	C	C	C	N	C	C	N	N	C	N	C	C	N	N	C	N	C	C	Y	C	C	C	C	N	C	N	N	N	N	C	C	C	Y
scaffold05407	T	26	N	K	N	N	N	G	N	G	K	K	G	G	N	K	G	G	G	N	G	G	N	N	K	N	K	G	N	N	G	N	K	G	G	K	G	K	G	N	G	N	N	N	N	G	G	G	G
scaffold05407	C	36	N	Y	N	T	N	N	N	T	Y	Y	T	T	N	Y	T	T	T	N	T	T	N	N	T	N	Y	T	N	N	T	T	Y	T	T	T	T	Y	T	T	T	Y	N	N	T	T	T	T	T
scaffold05407	T	45	N	K	N	G	N	G	N	G	T	K	G	G	N	K	G	K	G	N	G	G	N	N	G	N	K	G	N	N	G	T	K	G	K	G	G	K	G	G	G	T	N	N	G	G	T	K	K
scaffold05407	A	57	N	R	N	G	N	A	N	G	R	R	G	G	N	R	G	R	G	N	R	G	N	N	G	N	R	G	N	N	A	A	A	G	A	G	G	R	R	G	G	R	N	N	G	G	A	R	R
scaffold05456	G	73	N	N	T	N	G	T	G	K	N	G	T	N	G	N	N	T	N	N	N	N	T	N	N	T	T	N	N	N	N	G	T	T	G	T	G	T	T	T	N	T	N	N	N	G	T	N	N
scaffold05471	A	33	G	G	G	G	G	R	G	R	G	N	R	G	N	R	N	N	G	G	R	G	N	G	N	G	G	G	G	G	G	G	G	G	G	G	G	G	G	R	N	G	N	R	N	G	G	G	R
scaffold05471	C	54	T	T	T	T	N	Y	T	Y	T	N	Y	T	N	T	N	N	T	T	Y	Y	N	T	T	T	T	T	T	T	N	T	T	T	T	T	T	T	T	Y	N	T	N	T	N	T	T	T	Y
scaffold05471	A	68	G	G	G	G	G	G	G	G	A	N	G	G	N	R	N	N	G	G	G	G	N	G	G	G	G	G	G	G	G	G	G	G	G	G	G	G	G	G	N	G	N	G	N	G	G	G	G
scaffold05471	C	92	G	G	G	S	G	S	G	G	G	N	G	S	N	S	N	N	G	S	G	G	N	G	N	G	S	N	G	G	G	G	G	S	G	G	G	G	G	N	N	S	N	S	N	S	S	S	S
scaffold05471	G	94	R	A	A	A	G	N	R	A	A	N	R	A	N	A	N	N	R	A	R	A	N	A	N	A	A	N	A	R	A	R	A	N	R	A	R	R	R	N	N	A	N	A	N	R	N	N	N
scaffold05485	A	27	W	W	W	W	N	W	W	W	T	W	W	W	W	W	W	W	A	A	W	W	T	W	W	W	W	T	W	W	W	W	W	W	T	W	W	W	W	W	W	W	W	W	W	W	W	W	W
scaffold05485	G	30	R	R	R	R	N	R	R	R	A	R	R	R	R	R	R	R	G	G	R	R	A	R	R	R	R	A	R	R	R	R	R	R	A	R	R	R	R	R	R	R	R	R	R	R	R	R	R
scaffold05485	T	31	W	W	W	W	N	W	W	W	A	W	W	W	W	W	W	W	T	T	W	W	A	W	W	W	W	A	W	W	W	W	W	W	A	W	W	W	W	W	W	W	W	W	W	W	W	W	W
scaffold05485	C	85	Y	Y	Y	Y	N	Y	Y	Y	T	Y	Y	Y	Y	Y	Y	Y	C	C	Y	Y	T	Y	Y	Y	Y	T	Y	Y	Y	Y	Y	Y	T	Y	Y	Y	Y	Y	Y	Y	Y	Y	Y	Y	Y	Y	Y
scaffold05485	C	99	M	M	M	M	N	M	M	M	A	M	M	M	M	M	M	M	C	C	M	M	A	M	M	M	M	A	M	M	M	M	M	M	A	M	M	M	M	M	M	M	M	M	M	M	M	M	M
scaffold05485	G	104	R	R	R	R	N	R	R	R	A	R	R	R	R	R	R	R	G	G	R	R	A	R	R	R	R	A	R	R	R	R	R	R	A	R	R	R	R	R	R	R	R	R	R	R	R	R	R
scaffold05485	G	107	R	R	R	R	N	R	R	R	A	R	R	R	R	R	R	R	G	G	R	R	A	R	R	R	R	A	R	R	R	R	R	R	A	R	R	R	R	R	R	R	R	R	R	R	R	R	R
scaffold05519	A	17	G	G	G	N	G	N	A	R	G	N	G	G	N	N	G	G	G	N	N	N	N	G	G	G	G	G	G	G	G	G	R	G	G	N	R	N	G	G	G	G	G	N	G	A	N	N	N
scaffold05521	T	26	K	N	N	N	N	N	N	N	N	N	G	N	G	N	K	G	N	T	N	K	G	G	G	N	K	T	G	N	N	G	N	N	N	G	T	G	T	N	N	T	G	K	N	G	N	T	G
scaffold05521	T	28	W	N	N	N	N	N	N	N	N	N	A	N	A	N	W	A	N	T	N	W	A	A	A	N	W	T	A	N	N	A	N	N	N	T	T	A	T	N	N	T	A	W	N	A	N	T	A
scaffold05521	T	57	W	N	N	N	A	W	A	A	N	N	N	A	N	A	W	A	N	T	N	W	A	A	A	A	W	T	A	N	A	A	N	N	N	A	T	A	T	T	N	T	A	W	A	A	A	W	N
scaffold05521	T	61	Y	N	N	N	C	Y	C	C	N	N	N	C	N	T	Y	C	N	T	N	T	C	C	C	C	T	T	C	N	N	C	N	N	N	C	T	C	T	T	N	T	C	T	C	C	T	T	N
scaffold05537	T	81	G	N	N	G	N	N	N	G	N	G	G	N	N	N	G	G	G	G	N	N	G	G	N	G	G	G	G	G	N	G	G	G	G	G	N	N	G	G	N	G	N	N	N	N	N	G	N
scaffold05542	C	36	C	Y	Y	Y	Y	Y	N	Y	Y	Y	T	Y	Y	Y	Y	T	Y	Y	N	T	Y	Y	C	C	C	Y	C	Y	T	T	T	Y	Y	Y	Y	Y	Y	Y	Y	Y	N	Y	Y	Y	Y	Y	Y
scaffold05542	T	59	G	K	K	K	K	K	N	K	K	K	K	K	K	K	K	K	K	K	N	T	K	K	G	G	G	K	G	K	K	K	K	K	K	K	K	K	K	G	G	K	N	K	K	K	K	K	K
scaffold05542	T	75	C	Y	Y	Y	Y	Y	N	Y	Y	Y	Y	Y	Y	Y	Y	Y	Y	Y	N	T	Y	Y	C	C	C	Y	C	Y	Y	Y	Y	Y	Y	Y	Y	Y	Y	C	C	Y	N	Y	Y	Y	Y	Y	Y
scaffold05542	T	109	G	K	K	K	K	G	N	K	K	K	G	K	N	G	G	G	K	K	N	T	K	K	G	G	G	K	N	K	G	K	G	K	G	G	N	K	G	G	G	G	N	K	K	K	K	G	K
scaffold05547	G	6	N	G	R	A	N	A	A	A	G	A	N	A	N	N	N	A	N	A	N	A	N	A	A	A	A	N	A	N	A	A	G	A	A	N	N	A	A	A	G	N	N	A	N	G	N	N	N
scaffold05547	T	116	N	C	Y	T	N	C	C	T	C	C	N	T	N	N	N	C	N	C	N	C	N	C	C	C	C	N	C	N	C	T	C	T	C	N	N	T	T	Y	C	N	N	T	N	C	N	N	N
scaffold05548	C	83	T	N	T	T	N	T	N	T	T	T	T	T	T	N	C	C	T	T	T	T	N	T	N	T	N	T	T	T	T	N	C	T	T	T	N	T	T	T	T	Y	C	T	N	N	C	C	T
scaffold05558	T	1	K	G	G	N	N	N	K	G	N	K	N	K	N	G	G	G	N	G	N	G	G	G	N	G	N	N	G	G	G	G	G	G	K	N	K	G	G	N	G	G	N	G	N	G	N	N	K
scaffold05558	G	2	C	C	C	N	N	N	S	C	N	S	C	S	N	C	C	C	N	C	N	C	C	C	N	C	N	N	C	C	C	C	C	C	C	N	S	C	C	N	C	C	N	C	N	C	N	N	S
scaffold05558	C	3	M	A	A	N	N	N	A	A	N	M	A	M	N	A	A	A	N	A	N	A	A	A	N	A	N	N	A	A	A	A	A	A	A	N	M	A	A	N	A	A	N	A	N	A	N	N	M
scaffold05558	G	28	T	T	T	N	T	N	T	T	N	T	T	T	N	T	T	T	N	T	T	T	T	T	N	T	K	K	T	T	T	T	K	T	T	T	T	T	T	N	T	K	T	K	N	K	N	T	T
scaffold05558	T	35	Y	C	C	N	Y	N	C	C	N	C	C	C	N	C	Y	C	N	C	C	C	C	C	N	C	C	C	C	C	C	Y	C	C	Y	C	C	Y	C	N	C	C	C	C	N	C	C	C	C
scaffold05558	A	36	G	R	G	N	R	N	G	R	N	G	G	G	N	G	R	G	N	R	G	G	G	G	N	G	G	G	G	G	G	G	G	R	G	G	G	G	R	N	G	G	G	G	N	G	G	G	G
scaffold05558	A	46	G	R	G	N	G	N	G	G	N	G	G	G	N	G	R	R	N	G	G	G	G	G	N	G	G	G	G	G	R	R	R	G	G	R	G	G	G	N	G	G	G	G	N	R	G	G	G
scaffold05558	G	87	A	R	R	N	R	N	A	G	N	A	R	R	N	R	R	R	N	R	R	R	R	R	N	R	A	A	A	R	R	R	R	R	R	R	R	A	R	N	R	A	R	A	N	R	A	R	A
scaffold05558	A	105	G	G	R	N	N	N	G	G	N	G	G	R	N	R	G	R	N	R	N	G	G	R	N	G	N	N	R	R	G	G	G	G	G	N	G	G	G	N	R	G	N	G	N	G	N	N	G
scaffold05564	T	42	C	N	N	N	T	C	C	T	N	C	T	C	N	T	C	N	C	C	Y	C	C	N	N	C	N	C	N	C	C	N	N	N	C	T	Y	N	C	T	C	C	C	N	N	C	Y	Y	T
scaffold05564	T	49	C	N	N	N	T	C	C	T	N	C	T	C	N	T	C	N	C	C	T	C	C	N	N	C	N	C	N	C	C	N	N	N	C	T	Y	N	C	T	C	C	C	N	N	C	Y	Y	T
scaffold05575	G	96	T	T	T	N	T	N	G	T	G	N	N	T	N	N	T	N	G	G	N	G	N	N	G	G	G	G	G	G	G	T	N	G	T	N	T	N	N	T	T	K	N	N	T	N	T	N	T
scaffold05576	G	57	A	A	N	N	A	A	A	A	N	N	A	A	A	A	A	A	N	G	A	A	A	N	A	A	A	A	A	A	N	A	A	N	A	A	A	N	A	N	A	N	N	N	N	N	R	A	A
scaffold05652	G	54	A	A	A	A	N	A	N	A	N	N	A	A	N	N	A	A	A	N	A	A	A	N	A	A	A	N	A	A	A	N	A	N	A	N	G	N	A	N	N	N	A	A	A	G	A	A	N
scaffold05652	A	67	G	G	G	G	N	G	N	G	N	N	G	G	N	N	G	G	G	N	R	G	G	N	G	G	G	N	G	G	G	N	G	N	G	N	A	N	G	N	N	N	G	G	G	A	G	G	N
scaffold05652	A	68	G	G	G	G	N	G	N	G	N	N	G	G	N	N	G	G	G	N	R	G	G	N	G	G	G	N	G	G	G	N	G	N	G	N	A	N	G	N	N	N	G	G	G	A	G	G	N
scaffold05677	A	31	C	C	C	C	C	C	C	A	C	C	C	C	C	C	C	C	C	C	M	C	C	C	C	C	C	A	A	C	C	C	C	A	C	C	C	C	C	A	C	A	C	C	C	C	C	C	C
scaffold05677	G	48	G	T	T	T	T	G	T	G	T	T	T	T	T	T	G	T	T	G	G	T	T	T	T	T	T	G	G	T	G	T	G	G	T	T	T	G	G	G	T	G	T	T	G	G	G	T	T
scaffold05677	A	51	A	C	C	C	C	C	C	C	C	C	C	C	C	C	C	C	C	C	M	C	C	C	C	C	C	C	C	C	C	C	A	C	C	C	C	A	A	C	C	C	C	C	A	C	C	C	C
scaffold05677	A	54	A	T	T	T	T	T	T	A	T	T	T	T	T	T	A	T	T	T	A	T	T	T	T	T	T	A	A	T	T	T	A	A	T	T	T	A	A	A	T	A	T	T	A	T	T	T	T
scaffold05677	T	68	T	A	A	A	A	A	A	T	A	A	A	A	A	A	T	A	A	A	T	A	A	A	A	A	A	T	T	A	T	A	T	T	A	A	A	T	T	T	A	T	A	A	T	A	A	A	A
scaffold05706	A	78	T	N	N	T	T	T	T	W	A	N	A	T	N	T	T	T	N	N	T	T	T	T	N	A	A	N	T	T	T	A	A	T	T	N	T	T	T	N	A	T	T	T	T	T	A	T	T
scaffold05774	A	63	N	G	R	N	N	G	N	A	R	N	A	G	G	G	N	G	A	A	G	A	A	N	N	N	N	N	N	A	A	G	A	N	G	N	N	N	A	N	N	G	A	N	N	A	G	G	N
scaffold05779	T	14	C	C	N	C	C	C	Y	N	T	T	C	C	N	N	N	C	C	N	T	C	C	N	C	N	C	C	C	C	T	C	N	N	Y	C	C	C	T	C	C	C	C	T	T	C	T	Y	C
scaffold05779	A	57	G	G	A	G	G	G	R	N	A	A	G	G	N	N	N	G	G	N	A	G	G	N	G	N	G	G	G	G	A	G	N	N	R	G	G	G	A	G	G	G	G	A	A	G	A	A	G
scaffold05779	C	58	T	T	C	T	T	T	Y	N	C	C	T	T	N	N	N	T	T	N	C	T	T	N	T	N	T	T	T	T	C	T	N	N	Y	T	T	T	C	T	T	T	T	C	C	T	C	C	T
scaffold05779	T	65	G	G	T	G	G	G	K	N	T	T	G	G	N	N	N	G	G	N	T	G	G	N	G	N	G	G	G	G	T	G	N	N	K	G	G	G	T	G	G	G	G	T	T	G	T	T	G
scaffold05779	C	109	T	T	N	T	T	T	Y	N	C	C	T	T	N	N	N	T	T	N	C	T	T	N	T	N	T	T	T	T	C	T	N	N	Y	T	T	T	C	T	T	T	T	C	C	T	C	Y	T
scaffold05779	A	113	G	G	N	G	G	G	R	N	A	A	G	G	N	N	N	G	G	N	A	G	G	N	G	N	G	G	G	G	A	G	N	N	R	G	G	G	A	G	G	G	G	A	A	G	A	R	G
scaffold05805	T	46	N	A	N	N	N	A	N	W	A	N	A	N	N	A	A	A	A	A	A	A	A	A	A	A	A	A	A	N	N	A	N	N	A	A	A	N	A	N	A	A	A	N	N	N	A	N	A
scaffold05805	A	91	N	C	N	N	N	C	N	M	C	N	C	N	N	C	C	C	C	C	C	C	C	C	C	C	C	C	C	N	N	C	N	N	C	C	C	N	C	N	C	C	C	N	N	N	C	N	C
scaffold05867	T	66	A	N	A	W	N	T	N	N	T	A	T	A	N	N	N	T	A	N	A	T	N	A	T	T	N	T	T	T	A	A	W	T	N	N	W	A	A	T	A	N	A	N	A	A	A	W	A
scaffold05867	G	97	A	N	A	N	N	G	N	N	R	A	A	A	N	N	N	A	N	N	N	A	N	A	A	A	N	A	A	A	A	A	R	A	N	N	A	A	A	A	A	N	A	N	A	A	A	R	A
scaffold05871	C	9	T	T	N	N	Y	Y	T	T	N	T	T	N	N	T	N	T	T	T	Y	T	Y	N	T	T	T	T	N	T	T	T	T	T	N	N	N	T	Y	N	N	T	N	N	N	N	T	N	T
scaffold05871	G	13	A	A	N	N	A	R	A	A	N	A	A	N	N	A	N	A	A	A	A	A	A	N	A	A	A	A	N	A	A	A	R	A	N	N	N	A	A	N	N	A	N	N	N	N	R	N	A
scaffold05871	A	16	G	G	N	N	R	G	R	R	N	G	G	N	N	G	N	G	R	R	G	G	G	N	G	G	G	G	N	G	R	G	G	G	N	N	N	R	G	N	N	R	N	N	N	N	G	N	G
scaffold05871	C	18	T	T	N	N	T	T	Y	Y	N	Y	T	N	N	Y	N	Y	Y	Y	Y	Y	Y	N	T	T	C	Y	N	Y	T	Y	Y	Y	N	N	N	T	T	N	N	T	N	N	N	N	C	N	T
scaffold05871	A	38	T	T	T	N	T	T	W	W	W	W	T	T	T	W	N	W	W	W	W	W	W	N	T	T	A	W	T	W	T	W	W	W	T	W	W	T	T	T	T	T	A	N	N	T	W	N	T
scaffold05871	T	42	A	A	A	N	A	A	W	A	A	W	W	A	A	W	N	A	W	W	A	W	A	N	A	W	A	A	A	A	A	W	A	A	A	A	W	A	A	T	A	A	A	N	N	A	A	N	A
scaffold05871	A	53	W	W	T	N	A	W	T	W	W	T	W	W	W	T	N	W	T	W	W	W	W	N	T	T	T	W	W	T	W	T	T	W	W	T	T	T	T	T	A	T	T	N	N	T	T	N	W
scaffold05871	T	81	C	C	N	N	C	Y	C	C	Y	C	C	C	N	C	N	C	C	C	C	C	C	N	C	C	C	C	C	C	C	Y	C	C	N	Y	C	C	C	C	C	C	C	N	N	Y	C	N	C
scaffold05871	C	89	T	T	N	N	T	T	T	T	T	T	T	T	T	T	N	T	T	Y	T	Y	T	N	Y	T	T	T	Y	Y	T	Y	T	T	T	Y	Y	Y	T	T	T	T	T	N	N	T	T	N	Y
scaffold05871	G	94	A	A	A	N	A	A	A	A	A	A	A	N	A	A	N	N	R	A	A	R	A	N	A	R	A	A	N	A	R	A	A	A	N	A	N	A	A	N	N	R	A	N	N	N	N	N	R
scaffold05871	C	97	M	A	A	N	A	A	M	M	N	M	A	N	A	M	N	N	A	M	M	M	M	N	A	A	C	M	N	A	A	M	M	M	N	M	N	A	A	N	N	A	A	N	N	A	N	N	A
scaffold05871	T	98	C	C	C	N	C	Y	C	Y	N	C	C	N	Y	C	N	N	C	C	C	C	C	N	C	C	C	C	N	C	C	C	C	C	N	C	N	C	Y	N	N	C	C	N	N	T	N	N	C
scaffold05871	G	114	A	A	N	N	A	A	A	A	N	A	A	N	N	A	N	A	A	R	A	R	A	N	A	N	A	A	N	R	A	R	A	A	N	N	N	A	A	N	N	A	A	N	N	A	A	N	N
scaffold05923	C	39	A	A	C	A	N	A	N	A	A	N	N	C	A	N	C	C	A	A	N	A	A	A	A	A	A	A	N	A	A	N	N	N	N	N	C	N	C	N	A	N	N	N	N	C	A	N	C
scaffold05923	T	54	C	C	T	C	N	C	N	C	C	N	N	T	C	N	T	T	C	C	N	C	C	C	C	C	C	C	N	C	C	N	N	N	N	N	T	N	T	N	C	N	N	N	N	T	C	N	T
scaffold05935	A	35	N	A	N	A	N	G	A	R	A	N	N	G	N	G	G	N	N	N	N	N	A	A	N	A	N	N	N	A	G	A	G	N	G	N	N	G	N	N	G	A	R	G	N	N	A	N	A
scaffold05957	G	50	A	N	N	A	N	A	A	R	A	N	A	G	N	N	N	A	R	G	A	N	A	A	A	A	A	A	N	A	A	G	R	A	N	A	A	A	A	N	A	A	A	A	N	A	A	N	A
scaffold06084	A	69	N	A	N	A	N	N	N	N	A	N	N	G	N	N	N	N	N	N	N	N	N	G	N	N	N	N	G	N	G	R	A	G	A	A	N	G	G	N	G	A	N	G	G	A	G	N	A
scaffold06084	A	75	N	A	N	A	N	N	N	N	A	N	N	C	N	N	N	N	N	N	N	N	N	C	N	N	N	N	C	N	C	M	A	C	A	A	N	C	C	N	C	A	N	C	C	A	C	N	A
scaffold06147	C	22	Y	Y	Y	Y	N	N	C	Y	T	Y	T	T	Y	N	N	N	Y	T	N	Y	Y	T	N	T	Y	Y	C	N	Y	C	N	Y	T	C	T	Y	N	Y	Y	Y	Y	Y	Y	N	Y	Y	Y
scaffold06289	G	57	A	N	G	G	G	N	N	G	A	G	G	N	N	G	A	G	A	A	G	A	A	N	A	A	N	A	A	A	G	A	A	G	N	G	N	N	N	N	A	A	N	N	A	G	G	A	R
scaffold06289	C	92	M	N	A	A	A	N	N	A	M	A	A	N	N	A	M	A	M	M	A	M	M	N	M	M	N	M	M	M	A	M	M	A	N	A	N	N	N	N	M	M	N	N	M	A	A	M	M
scaffold06300	T	24	Y	N	T	C	T	N	C	N	Y	C	C	C	C	N	C	N	C	C	N	N	C	N	C	N	C	N	N	N	T	N	T	N	T	C	Y	T	T	N	T	C	C	C	N	N	C	Y	N
scaffold06318	T	89	C	T	T	T	C	C	C	C	C	C	N	T	N	T	C	C	C	C	C	T	T	N	T	T	T	T	T	T	T	N	C	T	T	T	T	T	T	C	C	N	Y	T	T	C	C	N	N
scaffold06318	T	98	N	A	A	N	T	N	T	W	T	N	N	A	N	A	T	T	A	A	T	A	A	N	A	N	A	A	A	A	A	N	N	A	A	N	A	N	A	N	T	N	W	A	N	T	A	N	N
scaffold06320	G	65	A	N	N	A	N	N	A	A	A	A	A	A	N	G	A	A	G	G	A	G	A	A	G	A	A	A	R	R	A	N	A	A	A	A	A	N	N	A	N	A	G	N	A	A	A	A	A
scaffold06338	T	78	T	T	T	Y	C	N	C	C	T	N	N	C	N	T	T	N	C	C	N	C	C	C	C	C	C	C	N	C	N	Y	N	C	Y	N	T	T	T	C	N	T	T	C	N	C	N	C	T
scaffold06339	A	51	G	G	G	G	N	N	G	N	G	G	G	A	N	N	N	N	A	A	G	A	A	A	A	A	A	A	A	A	G	N	G	N	G	N	N	G	G	N	G	N	N	G	N	G	N	G	G
scaffold06339	T	74	C	C	C	C	N	N	C	N	C	C	C	T	N	N	N	N	T	T	C	T	T	T	T	T	T	T	T	T	C	N	C	N	C	N	N	C	C	N	C	N	N	C	N	C	N	C	C
scaffold06419	C	41	T	C	C	C	T	N	Y	Y	N	C	C	T	N	C	T	C	T	T	T	T	T	T	N	N	T	N	T	T	N	N	C	C	T	T	N	N	N	N	Y	N	T	N	N	C	N	T	T
scaffold06588	T	41	T	T	T	T	A	T	T	A	T	T	A	A	N	A	A	T	T	T	A	T	T	T	T	T	T	A	T	T	T	A	A	A	W	T	A	A	A	A	T	W	A	W	A	T	T	A	A
scaffold06588	C	45	T	T	T	T	T	T	T	T	T	T	C	T	N	C	C	T	T	T	C	T	T	Y	T	T	T	T	T	T	T	C	T	T	Y	T	T	T	T	T	T	Y	T	Y	T	T	T	T	T
scaffold06588	T	50	G	G	G	G	G	G	G	G	G	G	T	G	N	G	G	G	G	G	G	G	G	G	G	G	G	G	G	G	G	G	G	G	K	G	G	G	G	K	G	G	G	G	G	G	G	G	G
scaffold06588	T	54	A	A	A	A	A	W	A	A	A	A	A	A	N	A	A	A	A	T	A	A	A	A	A	A	A	A	A	A	W	A	A	A	A	W	A	A	A	A	T	W	A	W	A	A	A	T	A
scaffold06610	G	81	G	A	A	G	G	A	G	R	A	G	N	A	N	G	N	N	A	N	A	N	A	A	A	N	A	A	A	A	A	N	N	N	A	A	A	N	N	N	N	N	A	N	A	N	N	A	A
scaffold06614	C	36	N	N	A	A	A	A	A	A	A	C	A	A	A	N	N	A	N	C	C	N	N	C	C	C	C	C	N	N	A	C	A	A	C	N	A	N	A	N	A	C	C	C	C	C	C	A	N
scaffold06614	C	108	N	N	T	T	T	T	N	T	T	C	T	T	T	N	N	N	N	C	C	N	N	C	N	C	C	N	N	N	T	C	N	N	C	N	T	N	N	N	T	C	C	C	C	C	C	T	N
scaffold06621	G	82	G	N	G	G	N	G	G	R	G	G	A	G	G	G	G	G	G	A	G	G	N	G	N	N	A	G	G	G	N	A	N	N	A	A	N	G	A	N	A	R	A	R	G	A	G	A	A
scaffold06642	G	55	N	N	A	A	G	A	A	A	A	A	A	N	N	A	R	N	A	A	A	A	A	N	A	A	A	A	A	A	A	A	A	A	N	N	A	N	A	A	A	A	A	A	A	A	A	G	R
scaffold06647	C	14	Y	Y	Y	C	T	Y	Y	C	Y	C	T	Y	Y	T	C	Y	Y	Y	Y	Y	Y	Y	Y	Y	Y	Y	C	Y	Y	Y	C	T	Y	Y	Y	T	C	C	C	Y	T	C	Y	Y	Y	Y	Y
scaffold06647	T	66	T	Y	T	Y	C	Y	T	Y	Y	Y	C	T	T	C	T	Y	T	T	T	T	Y	Y	Y	Y	Y	T	Y	Y	Y	T	Y	C	Y	Y	Y	C	Y	Y	Y	T	C	Y	Y	Y	Y	Y	Y
scaffold06647	C	69	Y	Y	Y	C	T	Y	Y	C	Y	C	T	Y	Y	T	C	Y	Y	Y	Y	Y	Y	Y	Y	Y	Y	Y	C	Y	Y	Y	C	T	Y	Y	Y	T	C	C	C	Y	T	C	T	Y	Y	Y	Y
scaffold06647	A	87	W	W	W	T	T	W	W	T	T	T	T	W	W	T	T	T	W	W	W	W	W	T	W	W	W	W	T	W	W	W	T	T	T	W	T	T	T	T	T	W	T	T	W	W	W	T	T
scaffold06650	C	56	T	N	N	N	T	N	N	Y	N	T	T	N	N	Y	T	Y	T	T	C	Y	N	T	N	Y	Y	Y	Y	Y	C	N	Y	N	C	N	Y	Y	Y	T	T	N	T	N	N	Y	Y	N	N
scaffold06650	T	65	C	N	N	N	C	N	N	Y	N	C	C	N	N	Y	C	Y	C	C	T	Y	N	C	N	Y	Y	Y	Y	Y	T	N	Y	N	T	N	C	Y	Y	C	C	N	C	N	N	Y	Y	N	N
scaffold06670	C	21	C	N	N	C	Y	T	N	T	N	T	C	N	N	T	N	N	T	N	N	T	T	T	N	T	N	T	N	N	N	T	N	N	Y	T	N	C	T	T	N	T	N	T	N	T	T	T	T
scaffold06677	C	21	Y	T	Y	T	Y	Y	Y	Y	T	T	T	C	Y	N	Y	C	Y	Y	Y	Y	Y	N	Y	Y	Y	T	T	Y	Y	T	T	Y	Y	Y	Y	Y	Y	Y	Y	Y	Y	C	T	Y	Y	Y	Y
scaffold06677	T	28	C	C	Y	C	C	C	C	C	C	C	C	C	C	N	C	C	Y	Y	Y	Y	Y	N	Y	Y	Y	C	C	Y	C	C	C	C	Y	Y	C	C	Y	Y	C	Y	C	C	C	C	C	C	C
scaffold06677	T	32	K	G	K	G	K	K	K	K	G	G	G	T	K	N	K	T	K	K	K	K	K	N	K	K	K	G	G	K	K	G	G	K	K	K	K	K	K	K	K	K	K	T	G	K	K	K	K
scaffold06677	G	51	R	R	A	R	R	R	R	A	R	R	R	A	R	N	A	A	R	R	R	R	R	N	R	R	A	R	R	R	R	A	A	A	R	R	R	R	R	A	A	A	A	A	R	R	R	R	R
scaffold06677	G	53	A	A	R	A	A	R	A	R	R	A	A	A	A	N	R	A	R	A	R	R	R	N	R	R	R	R	R	R	R	G	G	R	A	A	A	R	A	R	R	A	R	A	A	A	R	A	R
scaffold06677	A	73	C	C	C	C	C	C	C	C	C	C	C	C	C	N	C	C	C	C	C	C	C	N	C	C	C	C	C	C	C	C	C	M	C	C	M	C	C	C	C	M	C	C	C	C	C	C	C
scaffold06677	T	88	K	K	G	K	G	G	G	G	G	K	K	G	G	N	G	G	G	G	G	G	G	N	G	G	G	G	G	G	G	G	G	G	G	G	K	G	G	G	G	K	G	G	K	G	G	G	G
scaffold06677	T	90	C	C	Y	C	C	Y	C	Y	Y	C	C	C	C	N	Y	C	Y	C	Y	Y	Y	N	Y	Y	Y	Y	Y	Y	Y	T	T	Y	C	C	C	Y	C	Y	Y	C	Y	C	C	C	Y	C	Y
scaffold06677	G	93	R	A	R	A	R	R	R	A	A	A	A	N	R	N	R	N	R	R	R	R	R	N	R	R	R	A	A	R	R	A	A	R	R	R	A	R	R	R	R	R	R	N	A	R	R	R	R
scaffold06699	G	103	A	A	A	N	N	A	A	A	A	G	N	A	N	A	A	A	N	N	G	G	G	A	G	N	G	A	N	A	N	A	A	G	N	A	N	A	A	R	A	G	N	A	R	N	N	N	G
scaffold06717	C	73	T	T	T	N	C	T	T	T	T	T	C	Y	N	N	T	T	T	T	T	N	T	T	T	T	T	N	T	N	T	T	T	T	N	T	N	T	N	T	T	T	T	Y	Y	N	Y	N	T
scaffold06729	A	9	G	N	R	G	G	A	N	G	G	N	G	R	N	G	N	G	G	G	A	N	G	G	G	G	G	N	G	G	N	N	G	A	G	G	A	N	N	G	R	A	N	A	G	A	R	A	A
scaffold06729	T	36	C	N	Y	C	C	T	T	C	C	T	C	Y	N	C	N	C	C	C	T	N	C	C	C	C	C	N	C	C	C	C	C	T	C	C	T	N	T	C	Y	T	C	T	C	T	Y	T	T
scaffold06729	T	42	C	N	Y	C	C	T	T	C	C	T	C	Y	N	C	N	C	C	C	T	N	C	C	C	C	C	N	C	C	C	C	C	T	C	C	T	N	T	C	Y	T	C	T	C	T	Y	T	T
scaffold06729	T	45	C	N	Y	C	C	T	T	C	C	T	C	Y	N	C	N	C	C	C	T	N	C	C	C	C	C	N	C	C	C	C	C	T	C	C	T	N	T	C	Y	T	C	T	C	T	Y	T	T
scaffold06756	A	83	T	N	N	A	W	T	T	T	N	W	T	T	T	N	T	N	T	N	T	T	T	T	T	T	T	T	N	T	T	T	N	T	T	N	N	N	N	T	N	A	N	T	N	T	A	N	T
scaffold06878	A	56	N	N	N	N	N	G	N	G	N	G	N	R	N	N	N	R	N	N	N	N	R	R	R	R	R	N	G	G	N	N	A	N	G	A	R	N	G	N	N	R	G	N	N	R	N	G	N
scaffold06878	G	85	N	N	N	N	N	A	N	A	N	A	N	R	N	N	N	R	N	N	N	N	R	R	R	R	R	N	A	A	N	N	G	N	A	G	R	N	A	N	N	R	A	N	N	R	N	N	N
scaffold06938	C	62	T	T	N	C	C	N	T	T	T	N	N	N	N	C	N	N	C	N	T	T	T	T	T	T	T	T	T	T	N	N	N	N	N	C	N	C	C	N	Y	C	C	N	N	T	Y	C	C
scaffold06938	G	68	A	A	N	G	G	N	A	A	A	N	N	N	N	A	N	N	A	N	A	A	A	A	A	A	A	A	A	A	N	N	N	N	N	G	N	A	A	N	A	A	A	N	N	A	A	G	G
scaffold06938	C	88	T	T	N	T	T	N	T	T	T	N	N	N	N	T	N	N	T	N	T	T	T	T	T	T	T	T	T	T	N	N	N	N	N	T	N	T	T	N	T	T	T	N	N	T	T	T	T
scaffold06967	A	43	G	G	G	A	G	G	N	G	G	G	N	G	G	N	N	A	G	G	G	G	G	G	G	G	N	G	G	G	A	G	G	G	R	N	R	N	A	N	N	N	N	N	N	A	G	N	R
scaffold06967	C	45	T	T	T	T	T	T	N	T	T	T	N	T	T	N	N	T	T	T	T	T	T	T	T	T	N	T	T	T	C	T	T	T	Y	N	T	N	C	N	N	N	N	N	N	C	T	N	Y
scaffold06974	A	30	A	N	C	N	C	C	C	C	C	C	N	N	N	C	C	A	A	N	C	A	N	A	C	N	A	N	C	N	C	N	C	N	C	C	C	N	C	A	A	C	A	N	C	N	C	C	M
scaffold06974	T	80	T	N	C	N	C	C	C	C	C	C	N	N	N	C	C	T	T	N	C	T	N	T	C	N	T	N	C	N	C	N	C	N	C	C	C	N	C	T	T	C	T	N	C	N	C	C	Y
scaffold06983	A	111	N	A	N	G	N	A	N	R	N	N	G	N	N	A	R	N	G	G	N	G	G	N	G	G	N	A	N	G	N	N	G	G	G	N	R	N	R	N	G	N	N	G	N	N	R	A	N
scaffold06984	C	46	T	T	T	Y	N	T	N	Y	T	T	T	C	T	N	N	T	T	T	C	T	T	T	N	T	T	N	N	T	C	N	T	C	N	T	N	Y	C	N	N	C	Y	C	N	C	N	C	T
scaffold06993	C	37	N	T	C	T	T	N	C	T	C	C	T	C	N	C	C	C	Y	C	T	C	C	C	C	C	C	C	C	C	T	C	N	T	N	N	C	N	C	T	T	C	T	N	N	C	N	T	Y
scaffold06993	A	85	N	T	T	T	A	N	T	A	T	T	T	T	N	T	T	T	T	T	W	T	T	T	T	T	T	T	T	T	T	T	N	T	N	N	T	N	T	A	T	T	A	N	N	T	N	T	W
scaffold07056	T	68	T	C	C	N	Y	C	C	C	N	N	C	C	N	N	N	C	T	C	Y	C	C	N	N	C	C	N	N	C	T	N	C	T	N	T	C	Y	C	N	C	N	C	N	T	T	T	T	N
scaffold07266	A	49	T	T	T	T	W	T	N	W	W	W	W	N	T	W	T	T	T	W	T	T	T	T	T	T	T	T	T	T	T	W	T	T	W	T	T	N	A	T	T	T	T	N	W	T	W	W	T
scaffold07266	T	67	W	W	A	W	A	W	N	A	W	W	A	N	T	A	W	W	A	W	W	W	W	W	A	A	W	W	N	A	W	A	N	W	A	W	W	N	A	W	A	W	W	N	A	A	W	A	W
scaffold07266	T	68	Y	Y	C	Y	C	Y	N	C	Y	Y	C	N	T	C	Y	Y	C	Y	Y	Y	Y	Y	C	C	Y	Y	N	C	Y	C	N	Y	C	Y	Y	N	C	Y	C	Y	Y	N	C	C	Y	C	T
scaffold07266	T	69	C	Y	C	Y	C	Y	N	C	Y	Y	C	N	N	C	Y	Y	C	Y	Y	C	N	Y	C	C	Y	Y	N	C	N	C	N	N	C	Y	Y	N	C	N	C	Y	N	N	C	C	Y	C	N
scaffold07266	A	78	T	T	T	T	T	T	N	T	W	W	T	N	N	N	T	T	T	W	W	T	N	T	T	T	T	T	N	T	N	T	N	N	W	T	T	N	T	N	T	T	N	N	T	T	W	W	N
scaffold07267	A	54	T	T	N	T	W	T	T	N	N	T	T	T	N	N	T	N	W	T	T	T	T	N	T	W	N	A	W	T	T	W	T	T	A	W	W	T	W	T	T	T	N	N	T	T	A	T	W
scaffold07267	G	59	A	G	N	A	A	G	A	N	A	A	N	G	N	N	A	N	A	A	A	G	G	N	A	A	N	A	A	G	A	A	A	G	A	A	A	G	A	G	G	A	N	N	G	A	A	A	A
scaffold07267	A	60	G	G	N	G	G	A	G	N	G	G	N	A	N	N	G	N	G	G	G	G	G	N	A	G	N	G	G	G	G	G	G	A	G	G	G	A	A	A	R	G	N	N	G	G	G	G	G
scaffold07267	A	63	T	T	N	T	T	T	T	N	T	T	T	T	N	N	T	N	T	T	T	T	T	N	T	T	N	T	T	T	T	T	T	T	T	T	T	T	T	T	W	T	N	N	T	T	T	T	T
scaffold07267	G	100	G	N	N	A	A	A	G	N	N	A	G	A	N	N	A	N	R	A	G	G	A	N	G	N	N	N	R	A	A	A	A	G	A	G	N	G	A	A	A	N	N	N	A	G	R	N	A
scaffold07267	T	102	A	N	N	A	A	A	W	N	N	A	T	A	N	N	A	N	W	W	A	A	A	N	T	N	N	N	A	A	A	A	A	T	A	W	N	A	A	A	A	N	N	N	A	A	A	N	A
scaffold07269	G	36	T	K	G	T	G	T	G	T	T	G	G	T	T	T	T	T	T	T	T	T	G	T	T	T	T	T	T	K	T	N	K	T	T	T	G	T	T	T	T	N	T	G	G	T	T	T	T
scaffold07296	A	107	G	N	N	A	N	N	G	G	A	N	G	N	N	G	G	G	A	A	N	N	A	A	A	N	A	A	N	A	A	G	G	G	G	N	G	G	G	N	N	R	N	R	N	G	R	N	A
scaffold07298	T	53	G	N	G	G	N	N	T	T	N	G	N	T	N	G	G	G	T	T	K	T	T	T	T	N	T	N	N	T	N	N	N	N	G	N	G	N	N	G	N	G	N	N	T	N	G	T	G
scaffold07315	G	55	N	N	A	A	A	A	A	A	N	N	N	G	A	A	A	N	A	A	A	A	N	A	A	A	A	A	N	A	A	A	A	A	N	G	N	N	A	A	A	A	A	A	N	A	R	A	R
scaffold07326	G	38	N	A	N	N	N	R	A	A	N	A	N	N	A	R	N	A	A	R	N	A	A	N	N	N	A	A	A	R	A	N	A	N	A	A	A	A	N	N	N	N	N	N	A	A	A	R	A
scaffold07326	C	78	T	T	N	N	N	Y	Y	Y	N	T	N	N	T	Y	N	T	T	Y	N	Y	Y	N	N	N	T	T	T	Y	Y	N	T	N	Y	T	T	Y	N	N	N	N	N	N	T	T	Y	Y	Y
scaffold07326	C	82	T	T	N	N	N	T	T	Y	N	T	N	N	Y	T	N	T	T	T	N	Y	Y	N	N	N	T	T	T	T	T	N	Y	N	T	T	T	T	N	N	N	N	N	N	T	T	T	T	T
scaffold07326	T	83	C	Y	N	N	N	Y	Y	C	N	Y	N	N	Y	Y	N	Y	T	Y	N	Y	C	N	N	N	C	Y	C	C	Y	N	Y	N	Y	Y	Y	Y	N	N	N	N	N	N	Y	Y	Y	Y	C
scaffold07326	C	91	T	T	N	N	N	T	T	Y	N	T	N	N	Y	T	N	T	T	T	N	Y	Y	N	N	N	T	Y	T	T	T	N	Y	N	T	Y	Y	T	N	N	N	N	N	N	T	T	T	T	T
scaffold07326	T	103	C	C	N	N	N	Y	C	N	N	Y	N	N	Y	N	N	Y	C	Y	N	C	Y	N	N	N	C	Y	C	Y	Y	N	C	N	C	C	C	Y	N	N	N	N	N	N	C	C	C	Y	C
scaffold07339	T	15	T	W	T	W	W	W	T	A	W	A	W	A	W	A	W	A	A	N	A	A	A	A	A	A	A	A	N	A	A	W	W	A	W	T	T	A	N	A	W	T	T	T	T	A	T	A	N
scaffold07339	A	18	C	M	C	C	C	C	C	C	C	C	M	C	C	C	C	C	C	N	C	C	C	C	C	C	C	C	N	C	C	M	M	C	M	C	C	C	N	M	M	C	C	C	C	C	C	C	N
scaffold07339	A	28	C	C	C	C	C	M	C	A	C	C	C	C	C	C	C	C	A	N	A	A	A	A	A	A	A	A	N	A	A	C	C	A	C	C	C	A	N	C	C	C	C	C	C	A	C	A	N
scaffold07339	G	29	A	R	A	A	A	A	A	A	A	A	R	A	A	A	A	A	A	N	A	A	A	A	A	A	A	A	N	A	A	R	R	A	R	A	A	A	N	R	R	A	A	A	A	A	A	A	N
scaffold07339	G	32	A	A	A	A	A	R	A	G	A	A	A	A	A	A	A	A	G	N	G	G	G	G	G	G	G	G	N	G	G	A	A	G	A	A	A	G	N	A	A	A	A	A	A	G	A	G	N
scaffold07339	G	39	A	A	A	A	A	R	A	G	A	A	A	A	A	A	A	A	G	N	G	G	G	G	G	G	G	G	N	G	G	A	A	G	A	A	A	G	N	A	A	A	A	A	A	G	A	G	N
scaffold07339	T	45	A	A	A	A	A	W	A	T	A	A	A	A	A	A	A	A	T	N	T	T	T	T	T	T	T	T	N	T	T	A	A	T	A	A	A	T	N	A	A	A	A	A	A	T	A	T	N
scaffold07339	C	63	G	S	G	G	G	G	G	G	G	G	S	G	G	G	G	G	G	N	G	G	G	G	G	G	G	G	N	G	G	S	S	G	S	G	G	G	N	S	S	G	G	G	S	G	S	G	N
scaffold07339	G	77	A	A	A	A	A	R	A	G	A	A	A	A	A	A	A	A	G	N	G	G	G	G	G	G	G	G	N	G	G	A	A	G	A	A	A	G	N	A	A	A	A	A	A	G	A	G	N
scaffold07339	G	92	A	A	A	A	A	R	A	G	A	A	A	A	A	A	A	A	G	N	G	G	G	G	G	G	G	G	N	G	G	A	A	G	A	A	A	G	N	A	A	A	A	A	A	G	A	G	N
scaffold07342	A	81	N	N	C	A	C	C	C	N	N	C	A	M	N	C	N	C	A	C	C	C	C	C	C	C	C	N	N	C	A	N	N	A	C	A	C	C	C	N	N	C	C	C	M	N	C	C	C
scaffold07342	T	90	N	N	C	T	C	C	C	N	N	C	T	Y	N	C	N	C	T	C	C	C	C	C	C	C	C	N	N	C	T	N	N	T	C	C	C	C	C	N	N	C	C	C	Y	N	C	C	C
scaffold07444	A	67	C	C	N	C	C	A	C	C	C	C	N	C	N	N	N	C	A	A	N	N	N	A	A	N	A	A	A	A	A	C	C	A	A	C	A	N	N	N	M	C	N	N	N	C	N	N	C
scaffold07444	T	68	G	G	N	G	G	T	G	G	G	G	N	G	N	N	N	G	T	T	N	N	N	T	T	N	T	T	T	T	T	G	G	T	T	G	T	N	N	N	K	G	N	N	N	G	N	N	G
scaffold07527	C	63	N	N	N	T	N	T	N	T	N	N	C	N	N	T	T	T	C	C	T	C	C	C	C	C	C	C	C	C	N	T	T	T	T	T	N	T	C	N	N	Y	T	T	T	T	T	N	T
scaffold07606	A	73	C	C	N	C	N	C	N	A	C	N	N	N	C	N	N	N	C	C	N	C	C	C	C	N	C	C	C	C	N	N	C	N	C	N	A	A	N	C	C	N	C	N	N	N	C	C	C
scaffold07640	A	42	M	N	C	M	C	A	A	M	A	A	C	A	N	A	M	A	C	C	A	C	C	N	N	C	C	C	N	C	C	C	M	C	C	C	C	A	A	C	C	A	C	N	C	M	M	M	C
scaffold07640	C	45	T	N	T	T	T	T	T	T	T	T	T	T	N	C	T	T	T	T	Y	T	T	N	N	T	T	T	N	T	T	T	T	T	T	T	T	T	T	T	T	T	T	N	T	T	Y	Y	T
scaffold07640	A	99	G	N	G	G	G	G	G	G	G	G	G	G	N	R	G	G	G	G	R	G	G	N	N	G	G	G	N	G	N	G	G	G	G	G	G	N	G	N	N	G	G	N	G	G	N	R	G
scaffold07640	T	104	G	N	G	G	G	G	G	G	G	G	G	G	N	K	G	G	G	G	K	G	G	N	N	G	G	G	N	G	N	G	G	G	G	G	G	N	G	N	N	G	G	N	G	G	N	K	G
scaffold07666	A	106	A	T	T	T	N	T	T	N	N	A	N	N	N	T	A	N	A	N	A	T	W	N	T	A	A	N	N	T	T	A	T	T	N	N	N	T	T	N	N	T	A	A	A	N	A	N	N
scaffold07666	G	107	G	A	A	A	N	A	A	N	N	G	N	N	N	A	G	N	G	N	G	A	R	N	A	G	G	N	N	A	A	G	A	A	N	N	N	A	A	N	N	A	G	G	G	N	G	N	N
scaffold07669	T	90	N	N	Y	C	C	C	C	C	C	N	C	C	N	N	C	N	C	C	C	N	C	N	C	N	C	C	C	N	C	C	C	C	C	N	N	C	N	C	C	T	N	C	C	C	C	C	N
scaffold07680	T	7	G	G	N	N	G	G	G	G	G	G	G	K	G	G	K	G	G	G	G	G	G	G	G	G	G	G	G	G	G	G	G	G	G	G	G	G	G	G	G	G	G	G	K	G	K	G	G
scaffold07684	T	78	A	N	A	A	N	A	A	A	N	A	A	A	N	W	A	T	A	N	W	A	N	A	N	N	A	A	A	A	N	A	A	A	T	A	W	A	T	A	N	A	N	A	N	N	A	A	A
scaffold07720	A	26	G	G	G	G	G	G	G	G	G	G	G	G	G	G	G	G	G	G	G	G	G	G	G	G	G	G	G	G	G	G	A	G	A	G	G	A	G	G	G	G	G	G	G	G	G	G	G
scaffold07720	A	27	C	C	C	C	C	C	C	C	C	C	C	C	C	C	C	C	C	C	C	C	C	C	C	C	C	C	C	C	C	C	C	C	A	C	C	A	C	C	C	C	C	C	C	C	C	C	C
scaffold07731	G	27	N	C	N	N	C	C	C	N	N	N	C	G	N	N	C	C	C	C	N	C	N	C	N	C	C	C	C	N	C	C	C	C	S	C	C	G	N	C	N	C	C	N	N	G	C	C	C
scaffold07731	C	41	N	T	N	N	T	T	T	N	N	N	T	C	N	N	T	T	T	T	N	T	N	T	N	T	T	T	T	N	T	T	T	T	Y	T	T	C	N	Y	C	T	T	N	N	C	T	T	T
scaffold07731	T	71	N	C	N	N	C	C	C	N	N	N	C	T	N	N	C	C	C	C	N	C	N	C	N	C	C	C	C	N	C	C	C	C	Y	C	C	T	N	Y	T	C	C	N	N	T	C	C	C
scaffold07761	G	35	K	G	G	N	K	G	G	N	G	N	G	G	N	G	N	T	T	T	N	T	T	T	T	N	N	N	T	N	T	N	K	N	T	T	K	N	T	T	N	K	N	N	T	T	G	N	T
scaffold07761	A	88	R	N	G	N	R	G	G	N	G	N	G	G	N	G	N	G	A	A	N	A	A	A	A	N	N	N	A	N	A	N	R	N	G	A	G	N	A	G	N	G	N	N	G	A	G	N	G
scaffold07825	A	48	G	G	G	R	R	G	G	R	G	G	G	R	G	G	R	R	G	G	R	G	G	G	G	G	G	G	G	G	R	G	G	G	R	G	G	G	R	R	G	G	G	R	R	G	R	G	G
scaffold07825	T	69	Y	C	C	Y	Y	Y	Y	Y	Y	Y	Y	Y	Y	Y	Y	C	Y	Y	C	Y	Y	Y	Y	Y	Y	Y	Y	Y	C	Y	Y	C	C	Y	C	Y	Y	Y	Y	C	Y	Y	Y	Y	Y	Y	Y
scaffold07825	C	78	T	T	T	Y	Y	T	T	Y	T	T	T	Y	T	T	Y	Y	T	T	Y	T	T	T	T	T	T	T	T	T	Y	T	T	T	Y	T	T	T	Y	Y	T	T	T	Y	Y	T	Y	T	T
scaffold07907	G	21	N	A	N	N	A	A	R	A	A	A	N	A	A	A	A	N	G	N	R	A	N	A	N	A	A	A	G	R	N	N	N	N	A	A	A	A	A	R	A	N	A	N	N	A	A	A	A
scaffold07907	C	51	N	C	N	N	T	T	T	C	T	T	N	C	T	Y	C	N	T	N	T	T	N	T	T	Y	T	T	T	Y	N	N	N	N	T	Y	T	C	T	T	C	N	T	N	N	Y	T	T	Y
scaffold07907	A	60	N	C	N	N	C	C	A	C	C	A	N	C	C	C	C	N	C	N	C	C	N	C	C	C	C	C	C	C	N	N	N	N	C	C	C	C	C	C	C	N	A	N	N	M	C	C	C
scaffold07907	T	81	N	T	N	N	G	G	G	G	G	G	N	G	G	G	T	N	G	N	G	K	N	G	T	K	G	G	G	K	N	N	N	N	G	K	G	T	G	G	N	N	G	N	N	K	G	G	T
scaffold07930	A	50	N	N	G	G	G	G	G	G	G	G	G	N	N	G	G	G	G	G	G	G	N	G	G	G	G	G	G	G	A	G	N	N	N	N	N	A	G	G	G	N	G	N	G	G	A	A	G
scaffold07931	C	92	N	N	A	A	N	A	A	A	N	C	N	A	C	A	N	N	N	N	N	A	A	A	A	A	A	A	A	A	N	N	A	A	A	N	M	N	A	A	A	C	A	A	C	A	A	N	N
scaffold07937	G	13	T	T	T	T	K	T	K	K	T	T	K	T	T	T	T	T	K	T	K	T	T	T	T	T	T	T	T	T	T	T	T	T	T	K	N	T	T	K	K	K	K	K	T	T	K	K	T
scaffold07937	T	24	A	A	W	A	A	A	W	W	W	W	W	A	A	A	A	A	A	A	W	A	A	A	A	A	A	A	A	A	A	A	A	A	A	A	N	A	W	A	A	A	A	A	A	W	A	A	A
scaffold07937	T	25	Y	C	Y	Y	C	Y	C	Y	C	Y	C	Y	Y	Y	C	Y	C	Y	C	C	Y	Y	C	C	Y	C	Y	Y	C	Y	C	Y	Y	Y	N	C	Y	C	Y	Y	C	C	C	Y	Y	C	Y
scaffold07937	A	26	G	G	G	G	R	G	G	G	G	G	G	G	G	G	G	G	G	G	G	G	G	G	G	G	G	G	G	G	G	G	G	G	G	G	N	G	G	G	G	G	G	G	G	G	G	G	G
scaffold07937	C	28	T	T	Y	T	T	T	Y	Y	Y	Y	Y	T	T	T	T	T	T	T	T	T	T	T	T	T	T	T	T	T	T	T	T	T	T	T	N	T	Y	T	T	T	T	T	T	Y	T	T	T
scaffold07937	G	32	A	A	A	A	A	A	A	A	R	A	A	A	A	A	A	R	A	A	A	A	A	A	A	A	A	A	A	A	A	A	R	A	R	A	N	A	A	R	A	A	A	A	A	A	A	R	A
scaffold07937	T	34	A	W	A	W	W	W	W	W	W	W	W	W	W	W	W	A	W	W	A	W	W	W	W	T	W	W	W	W	T	A	W	A	W	W	N	W	A	W	W	W	W	W	W	W	A	A	A
scaffold07937	A	59	C	C	C	C	C	C	M	C	C	C	C	C	C	C	C	C	C	C	M	C	C	C	C	C	C	C	C	C	C	C	C	C	C	C	N	C	C	M	C	C	M	M	C	C	C	M	C
scaffold07937	A	61	W	W	W	W	W	W	T	W	W	W	W	W	W	W	T	W	W	W	T	T	W	W	T	T	W	W	W	W	T	W	W	W	W	W	N	W	W	W	W	W	W	W	W	W	W	W	W
scaffold07937	A	68	W	T	T	T	T	W	T	W	T	T	T	W	W	T	W	T	T	T	W	W	W	W	W	T	W	W	W	W	T	W	W	W	T	T	N	W	T	W	T	W	W	W	T	W	T	T	W
scaffold07937	T	87	G	K	G	K	K	K	K	K	K	K	K	K	K	K	K	G	K	K	G	K	K	K	K	T	K	K	K	K	T	G	K	G	K	K	N	K	G	K	K	K	K	K	K	K	G	G	G
scaffold07937	T	89	A	A	W	A	A	A	W	W	W	W	W	A	A	A	A	A	A	A	W	A	A	A	A	A	A	A	A	A	A	A	A	A	A	A	N	A	W	A	A	A	A	A	A	W	A	A	A
scaffold07947	T	25	C	C	C	C	Y	C	C	C	Y	Y	C	C	C	C	Y	T	Y	Y	Y	N	Y	Y	C	T	Y	C	C	C	C	C	C	Y	C	C	C	C	N	N	C	C	Y	N	C	C	C	C	C
scaffold07947	G	36	A	A	A	A	R	A	A	A	A	R	A	A	A	A	A	A	R	R	R	N	R	A	A	A	A	A	A	A	A	A	A	A	A	A	R	A	N	N	A	A	R	N	A	A	A	A	A
scaffold07947	A	53	T	T	W	T	T	T	T	T	W	W	W	T	T	T	T	T	W	W	W	N	T	W	T	T	W	T	T	T	T	T	T	T	T	T	T	T	N	N	T	T	T	N	T	T	T	T	T
scaffold07947	T	57	C	C	C	C	Y	C	C	C	Y	Y	C	C	C	C	Y	T	Y	Y	Y	N	Y	Y	C	T	Y	C	C	C	C	C	C	Y	C	C	C	C	N	N	C	C	Y	N	Y	C	C	C	C
scaffold07948	T	54	C	C	N	N	C	C	Y	Y	C	T	C	N	N	C	N	C	N	T	C	C	N	C	C	N	C	N	N	N	T	N	T	N	Y	C	Y	N	T	C	Y	N	C	C	N	C	C	N	T
scaffold07970	G	10	A	A	A	R	A	R	A	A	R	A	R	A	R	A	R	A	R	A	R	A	A	A	A	A	A	A	A	A	N	A	A	A	A	R	R	N	R	N	A	A	A	A	A	A	R	R	R
scaffold07970	A	25	G	R	G	G	G	G	G	G	G	R	G	G	G	G	G	G	R	R	G	R	R	R	G	R	A	A	G	R	N	R	G	A	R	R	R	N	G	N	G	R	G	G	G	G	G	G	G
scaffold07970	A	29	G	G	G	R	G	R	G	G	R	G	R	G	R	G	R	G	R	G	R	G	G	G	G	G	G	G	G	G	N	G	G	G	G	R	R	N	R	N	G	G	G	G	G	G	R	R	R
scaffold07970	G	40	A	A	A	R	A	R	A	A	R	A	R	A	R	A	R	A	R	A	R	A	A	A	A	A	A	A	A	A	N	A	A	A	A	R	R	N	R	N	A	A	A	A	A	A	R	R	R
scaffold07970	T	43	C	C	Y	Y	Y	C	Y	T	Y	C	Y	C	Y	Y	Y	Y	C	C	C	C	C	C	C	C	C	C	C	C	N	C	Y	C	Y	C	Y	N	C	N	Y	C	C	Y	T	Y	Y	Y	Y
scaffold07970	G	67	A	R	A	A	A	A	A	A	A	R	A	A	A	A	A	A	R	R	A	R	R	R	A	R	G	G	A	R	N	R	A	G	R	R	R	N	A	N	A	R	A	A	A	A	A	A	A
scaffold07974	C	88	T	C	N	C	T	N	N	N	N	N	C	N	T	N	N	T	N	N	Y	N	N	N	N	N	N	N	N	N	N	T	C	N	C	N	N	N	N	T	N	T	N	C	N	T	N	T	N
scaffold07986	A	16	N	W	T	A	W	T	W	N	T	A	W	T	N	W	T	T	W	N	W	T	N	T	N	T	T	T	N	T	T	W	N	T	T	W	A	N	N	T	N	W	A	W	W	W	W	N	T
scaffold07986	C	17	N	Y	T	C	Y	T	Y	N	T	N	Y	T	N	Y	T	T	Y	N	Y	T	N	T	N	T	T	T	N	T	T	Y	N	T	T	Y	C	N	N	T	N	Y	C	Y	Y	Y	Y	N	T
scaffold07986	T	110	N	W	A	T	W	A	W	N	A	T	W	A	N	W	A	A	W	N	W	A	N	A	N	A	A	A	N	A	A	W	N	A	A	W	T	N	N	A	N	W	T	W	W	W	W	N	A
scaffold08096	A	11	R	N	N	N	N	N	N	G	G	R	R	N	N	N	G	R	G	R	N	N	N	R	R	G	N	N	R	R	G	R	G	R	R	N	R	G	N	N	N	G	R	N	N	N	G	N	G
scaffold08121	C	77	N	N	N	N	N	N	N	N	N	C	N	T	T	T	N	T	T	T	N	T	T	T	T	T	T	T	T	T	T	N	T	T	N	C	N	N	T	N	T	T	N	N	T	N	T	T	N
scaffold08251	T	69	G	G	G	G	G	G	N	G	N	G	G	G	N	G	N	N	K	N	G	G	G	G	N	N	G	N	G	G	N	N	G	G	N	K	G	N	G	N	G	G	T	N	K	G	G	G	G
scaffold08256	T	48	A	A	A	A	A	N	A	A	A	N	A	A	N	A	N	A	A	A	N	A	A	A	A	N	A	N	A	A	A	A	A	A	N	A	A	A	A	A	A	A	A	A	N	A	A	T	N
scaffold08266	G	30	N	N	S	N	S	S	S	S	N	S	C	C	N	S	S	S	C	S	S	S	S	C	N	G	S	C	S	S	S	N	C	S	C	C	S	C	C	C	C	C	S	S	C	S	N	C	C
scaffold08269	G	88	T	T	K	T	N	K	T	T	T	K	T	N	N	N	T	T	N	T	T	T	T	N	T	N	T	T	T	T	N	T	T	T	T	T	T	N	K	T	T	N	K	N	T	T	T	N	T
scaffold08269	A	102	T	T	A	T	N	A	T	T	T	A	T	N	N	N	T	T	N	T	N	T	T	N	T	N	N	T	N	T	N	T	N	T	T	T	T	N	A	N	T	N	A	N	T	T	T	N	N
scaffold08273	C	41	T	C	Y	Y	T	T	Y	Y	Y	Y	Y	Y	Y	Y	Y	N	N	N	Y	N	C	C	C	C	C	N	C	N	C	Y	Y	Y	Y	T	Y	Y	Y	C	N	Y	Y	T	Y	N	Y	Y	Y
scaffold08273	A	58	T	A	W	W	T	T	W	W	W	W	W	W	W	W	W	N	N	N	W	N	A	A	A	A	A	N	A	N	A	W	W	W	W	T	W	W	W	A	N	W	W	T	W	N	W	W	W
scaffold08273	G	59	A	G	R	R	A	A	R	R	R	R	R	R	R	R	R	N	N	N	R	N	G	G	G	G	G	N	G	N	G	R	R	R	R	A	R	R	R	G	N	R	R	A	R	N	R	R	R
scaffold08278	C	36	T	T	T	T	T	Y	T	T	T	T	T	T	T	T	T	T	T	T	T	T	T	T	T	T	T	T	T	T	T	T	T	T	T	T	Y	T	T	T	T	T	Y	T	T	Y	T	T	T
scaffold08278	A	78	R	R	G	R	R	R	R	R	R	R	G	R	R	R	R	A	R	G	R	G	G	R	R	G	R	R	R	R	R	G	R	R	R	G	R	R	R	R	R	G	R	R	R	R	R	R	G
scaffold08278	G	91	A	R	A	R	A	A	A	A	R	R	A	A	R	A	A	A	A	A	A	A	A	A	A	A	A	A	A	A	A	A	A	A	A	A	A	R	A	A	A	A	A	A	A	A	A	A	A
scaffold08278	G	92	R	R	G	R	A	R	R	R	R	R	A	R	R	R	R	A	A	R	R	G	G	R	R	G	R	R	R	R	R	G	R	R	R	G	R	R	R	R	R	R	R	A	R	A	R	R	G
scaffold08278	A	98	W	W	N	W	W	W	W	W	W	W	N	W	W	W	W	A	W	T	W	N	T	W	W	N	W	W	W	W	W	T	W	W	W	T	W	W	W	W	W	T	W	W	W	W	W	W	T
scaffold08278	G	104	R	R	N	R	A	R	R	R	R	R	N	R	R	R	R	A	A	R	R	N	G	R	R	N	R	R	R	R	R	G	R	R	R	G	R	R	R	R	R	R	R	A	R	A	R	R	G
scaffold08278	G	106	R	R	N	R	R	R	R	R	R	R	N	R	R	R	R	G	R	A	R	N	A	R	R	N	R	R	R	R	R	A	R	R	R	A	R	R	R	R	R	A	R	R	R	R	R	R	A
scaffold08278	C	108	Y	Y	N	Y	T	Y	Y	Y	Y	Y	N	Y	Y	Y	Y	T	T	Y	Y	N	C	Y	Y	N	Y	Y	Y	Y	Y	C	Y	Y	Y	C	Y	Y	Y	Y	Y	Y	Y	T	Y	T	Y	Y	C
scaffold08288	G	61	S	S	S	N	S	N	S	N	S	S	S	S	N	S	N	S	G	G	C	N	S	N	S	C	N	S	G	S	G	G	C	S	G	N	C	S	N	N	N	C	G	N	N	S	G	S	N
scaffold08292	G	45	A	N	N	A	A	N	A	A	A	A	A	A	N	G	G	A	N	N	N	N	A	N	A	A	A	N	N	N	A	N	N	N	A	A	A	A	N	N	A	A	A	N	N	N	G	N	A
scaffold08296	T	13	T	N	T	T	N	N	C	C	N	N	N	T	N	N	N	C	C	C	C	C	C	C	C	C	C	N	C	C	T	C	C	N	N	N	N	N	T	N	Y	N	C	T	C	N	C	N	Y
scaffold08391	G	85	R	A	N	R	A	G	A	A	A	N	G	A	N	A	N	A	A	A	N	A	N	A	A	A	A	A	A	A	A	G	G	A	A	N	R	A	G	G	R	N	A	N	N	A	N	N	N
scaffold08408	G	7	N	A	G	G	A	A	A	A	A	N	A	N	N	A	A	A	N	A	A	N	N	R	A	N	A	N	A	R	A	A	N	R	N	A	A	N	A	A	A	R	A	R	A	A	R	N	N
scaffold08408	G	87	N	A	G	G	A	A	A	A	A	A	A	A	A	A	A	A	A	A	A	N	N	R	A	N	A	N	A	R	A	A	A	R	N	A	A	A	A	A	A	R	R	R	A	A	R	A	A
scaffold08550	C	5	M	N	A	A	A	A	A	A	A	A	A	A	A	A	A	A	M	M	A	M	M	A	M	M	M	M	M	A	A	A	A	A	A	A	A	M	A	A	A	A	A	A	A	A	A	M	A
scaffold08550	C	72	M	N	A	A	A	A	A	A	A	A	A	A	A	A	A	A	M	M	A	M	M	A	M	M	M	M	M	M	A	A	A	A	A	A	A	M	A	A	A	A	A	A	A	A	A	M	A
scaffold08556	C	15	M	M	M	A	M	M	A	M	M	A	M	M	M	M	M	M	M	A	M	M	M	M	M	M	M	M	A	M	M	A	M	M	M	A	M	M	A	A	M	M	M	M	M	M	A	M	A
scaffold08556	C	19	S	S	S	G	S	S	G	S	S	G	S	S	S	S	S	S	S	G	S	S	S	S	S	S	S	S	G	S	S	G	S	S	S	G	S	S	G	G	S	S	S	S	S	S	G	S	G
scaffold08556	A	23	R	R	R	G	R	R	G	R	R	G	R	R	R	R	R	R	R	G	R	R	R	R	R	R	R	R	G	R	R	G	R	R	R	G	R	R	G	G	R	R	R	R	R	R	G	R	G
scaffold08556	T	25	K	K	K	G	G	G	G	K	G	G	K	K	K	K	K	K	K	G	K	K	K	G	K	G	K	K	G	K	K	G	K	K	K	G	G	K	G	G	G	K	G	G	G	K	G	K	G
scaffold08556	T	82	Y	Y	Y	C	Y	Y	C	Y	Y	C	Y	Y	Y	Y	Y	Y	Y	C	Y	Y	Y	Y	Y	Y	Y	Y	C	Y	Y	C	Y	Y	Y	C	Y	Y	C	C	Y	Y	Y	Y	Y	Y	C	Y	C
scaffold08556	G	98	R	R	R	A	R	R	A	R	R	A	R	R	R	R	R	R	R	A	R	R	R	R	R	R	R	R	A	R	R	A	R	R	R	A	R	R	A	A	R	R	R	R	R	R	A	R	A
scaffold08556	G	99	S	S	C	S	S	C	C	C	C	C	C	C	C	S	C	C	C	S	C	C	S	S	C	C	S	C	S	S	C	C	S	C	C	S	C	C	C	C	C	S	S	S	C	C	S	S	S
scaffold08556	A	102	R	R	R	G	R	R	G	R	R	G	R	R	R	R	R	R	R	G	R	R	R	R	R	R	R	R	G	R	R	G	R	R	R	G	R	R	G	G	R	R	R	R	R	R	G	R	G
scaffold08567	T	47	A	A	A	N	N	N	A	A	N	N	N	N	N	N	A	N	A	A	A	N	N	N	N	N	A	N	N	A	T	N	A	A	W	A	N	T	T	N	A	A	N	A	T	T	T	N	N
scaffold08567	G	54	T	T	T	N	N	N	T	T	N	N	N	N	N	N	T	N	T	T	T	N	N	N	N	N	T	N	N	T	G	N	T	T	K	T	N	G	G	N	T	T	N	T	G	G	G	N	N
scaffold08569	T	88	N	T	C	T	C	T	C	Y	N	C	T	T	N	C	T	N	N	C	C	T	T	T	N	N	N	T	N	T	C	C	T	C	N	C	T	C	C	C	T	N	N	C	N	T	C	C	C
scaffold08574	A	26	R	G	G	R	G	R	R	R	G	G	R	G	G	G	G	N	G	R	G	G	R	R	R	G	G	G	G	R	G	G	G	G	R	N	N	R	N	G	R	R	G	G	R	G	G	R	G
scaffold08613	T	58	C	C	C	C	T	N	C	Y	C	T	N	N	N	N	C	C	T	N	C	T	T	N	T	T	T	N	N	T	C	C	C	C	C	T	T	T	C	N	N	Y	T	N	T	T	Y	T	C
scaffold08615	A	11	N	G	N	N	G	G	G	R	N	N	G	A	N	G	G	G	G	N	A	G	N	G	G	N	G	N	N	N	N	N	A	A	A	R	R	A	N	G	A	G	N	N	N	G	A	G	G
scaffold08615	T	73	N	A	N	N	T	A	A	A	N	N	A	N	N	A	W	T	A	A	N	A	A	A	A	N	A	N	A	N	A	T	A	A	A	A	A	A	N	N	A	A	N	N	N	A	A	A	N
scaffold08615	G	84	N	A	N	N	A	A	A	A	N	N	A	N	N	A	A	A	A	A	N	A	A	A	A	N	A	N	A	N	G	A	G	G	G	R	R	G	N	N	G	A	N	N	N	A	G	A	N
scaffold08642	A	43	N	A	N	N	G	G	A	A	R	N	G	A	A	G	G	G	G	N	G	N	G	G	N	N	G	G	G	N	A	G	N	G	N	N	R	N	A	N	R	G	G	N	G	N	G	A	N
scaffold08642	G	61	N	A	N	N	A	A	A	A	A	N	A	A	A	A	A	A	A	N	A	N	G	R	N	N	A	A	A	N	A	G	N	G	N	N	R	N	A	N	A	R	A	N	G	N	A	A	N
scaffold08642	C	85	N	G	N	N	G	G	G	G	G	N	G	G	G	S	G	G	C	N	G	N	G	S	N	N	C	C	C	N	G	G	N	G	N	N	G	N	G	N	S	C	C	N	G	N	G	G	N
scaffold08642	A	90	N	C	C	N	C	C	C	C	C	N	C	C	C	M	C	C	A	N	C	N	C	M	N	N	A	A	A	N	C	C	N	C	N	N	C	N	C	N	C	A	A	N	C	N	C	C	N
scaffold08722	C	34	T	T	N	T	T	T	N	N	N	T	T	T	N	N	N	N	T	T	T	N	T	T	N	N	T	T	T	N	N	T	N	T	N	C	C	T	C	T	T	T	N	T	N	T	T	N	C
scaffold08722	C	61	T	T	N	T	T	T	N	N	N	T	T	T	N	N	N	N	T	T	T	N	T	T	N	N	T	T	T	N	N	T	N	T	N	C	C	T	C	T	T	T	N	T	N	T	T	N	C
scaffold08905	T	54	C	C	C	C	C	C	N	Y	C	C	N	C	C	C	C	C	C	C	C	C	C	C	C	C	C	C	C	C	N	C	N	N	C	C	C	C	Y	N	C	C	C	C	T	N	C	C	C
scaffold08905	A	71	T	T	T	T	T	W	N	T	T	T	N	T	T	T	T	T	T	T	T	T	N	T	T	T	W	T	W	A	N	T	N	N	T	T	T	T	W	N	T	A	T	T	T	N	T	T	W
scaffold08916	T	26	C	N	T	C	N	N	N	C	Y	N	C	N	N	C	C	C	Y	C	C	C	T	Y	N	N	T	C	Y	C	Y	T	C	N	Y	N	Y	C	Y	N	N	N	C	N	N	N	N	N	Y
scaffold08916	A	29	T	N	T	T	N	N	N	T	T	N	T	N	N	T	T	T	T	T	T	T	T	W	N	N	W	T	W	T	W	T	T	N	T	N	T	T	T	N	N	N	T	N	N	N	N	N	T
scaffold08916	G	52	A	N	A	A	N	N	N	R	A	N	A	N	N	A	R	A	A	A	A	R	A	A	N	N	A	G	A	A	A	A	A	N	A	N	A	A	A	N	N	N	G	N	N	A	N	N	A
scaffold08934	T	15	N	N	N	N	N	T	N	N	N	C	C	Y	N	Y	N	N	Y	Y	N	C	Y	C	C	C	Y	Y	Y	Y	N	C	Y	C	Y	N	N	C	N	Y	N	N	N	C	N	N	N	Y	N
scaffold08934	G	53	N	N	N	N	N	G	N	N	G	C	C	S	N	S	N	N	S	S	C	C	S	G	C	S	S	S	G	S	C	C	S	C	S	N	N	C	N	S	N	C	N	C	N	N	N	S	C
scaffold08934	G	70	N	N	N	N	N	G	N	N	G	A	A	R	N	R	N	N	R	R	A	A	R	A	A	A	R	R	R	R	A	A	R	A	R	N	N	A	N	R	N	A	N	A	N	N	N	R	A
scaffold08937	C	5	T	Y	T	C	N	T	Y	Y	Y	N	N	N	N	T	C	T	T	T	T	T	T	T	T	T	N	N	T	T	T	T	N	N	T	N	T	T	T	N	N	N	T	T	T	N	N	T	T
scaffold08937	A	24	T	W	T	A	N	T	W	W	W	N	N	N	N	T	A	T	T	T	T	T	T	T	T	T	N	N	T	T	T	T	N	N	T	N	T	T	T	N	N	N	T	T	T	N	N	T	W
scaffold08937	A	40	T	W	T	A	N	T	W	W	W	T	T	N	N	T	A	T	T	T	T	T	T	T	T	T	N	N	T	T	T	T	N	T	T	T	T	T	T	T	A	N	T	T	T	N	N	T	T
scaffold08937	C	53	T	Y	T	C	N	T	Y	Y	Y	T	T	N	N	T	C	T	T	T	T	T	T	T	T	T	N	N	T	T	T	T	N	T	T	T	T	T	T	T	C	N	T	T	T	N	N	T	T
scaffold08946	G	26	A	A	A	N	A	A	N	A	A	A	N	A	A	N	A	A	N	A	A	A	N	N	A	A	A	N	A	A	A	A	N	A	N	N	N	A	A	A	A	A	G	N	N	A	A	G	G
scaffold08965	G	70	R	A	G	N	N	G	R	R	A	A	A	A	N	N	A	A	A	A	A	A	A	N	A	N	A	N	A	A	R	N	A	R	N	A	A	A	A	N	A	A	R	A	R	A	R	G	A
scaffold08996	T	74	C	N	N	C	N	C	N	C	N	C	N	N	N	C	C	N	N	C	C	C	C	C	C	C	N	C	C	C	C	N	C	C	C	C	C	C	C	N	N	N	C	C	N	C	N	C	C
scaffold09004	A	24	A	N	R	G	A	G	A	G	G	N	G	A	N	G	G	G	N	G	G	G	G	A	N	G	G	R	G	R	A	A	A	G	A	G	N	A	A	G	A	G	R	A	G	G	R	R	G
scaffold09062	G	23	N	A	N	N	A	N	A	R	N	N	A	N	N	N	N	N	N	G	N	G	G	G	N	G	N	G	N	G	G	A	N	N	A	A	A	G	G	N	R	N	G	N	N	A	G	A	N
scaffold09116	T	56	T	A	A	N	A	A	N	A	N	A	A	A	N	A	N	A	A	A	N	A	A	A	A	A	A	A	A	A	N	A	A	A	A	A	A	N	A	N	A	A	A	T	A	A	A	A	N
scaffold09121	G	51	G	N	N	N	N	C	N	S	S	C	N	N	N	C	C	C	G	N	N	C	C	C	C	N	C	C	C	C	G	C	C	C	G	N	N	G	G	N	N	C	G	C	C	N	C	S	C
scaffold09121	G	84	C	N	N	N	N	C	N	C	S	C	N	N	N	C	C	C	C	N	N	C	C	C	C	N	C	C	C	C	G	C	C	C	N	N	N	C	C	N	N	C	C	C	C	N	C	C	C
scaffold09173	G	54	N	N	A	A	A	A	N	G	A	N	N	A	G	N	N	A	A	N	A	A	N	N	A	A	N	A	N	A	A	A	G	N	G	A	N	A	A	A	A	A	A	A	A	G	N	N	A
scaffold09173	A	73	N	N	G	G	G	G	N	A	G	N	N	G	A	N	N	G	G	N	G	G	N	N	G	G	N	G	N	G	G	G	A	N	A	G	N	G	G	G	G	G	G	G	G	A	N	N	G
scaffold09209	A	37	C	C	N	M	C	C	N	C	C	N	M	C	N	M	C	C	N	N	N	N	N	N	N	C	C	C	N	C	C	C	C	N	C	N	M	C	C	N	N	M	C	C	C	C	C	C	C
scaffold09209	G	68	A	A	N	A	A	A	N	A	A	N	A	A	N	A	A	A	G	N	N	A	N	A	N	A	R	A	N	A	A	A	A	N	A	N	A	A	A	N	N	A	A	A	R	A	A	A	A
scaffold09209	G	69	T	T	N	T	T	G	N	G	G	N	K	G	N	G	G	K	K	N	N	G	N	G	N	T	T	T	N	G	G	T	G	N	T	N	T	G	G	N	N	T	T	T	T	K	T	K	K
scaffold09313	C	47	A	N	A	A	A	A	A	M	N	N	A	N	N	A	C	A	A	A	A	M	A	N	C	A	A	N	N	N	A	A	A	C	A	A	C	A	A	A	M	C	A	A	C	A	M	C	M
scaffold09331	C	42	N	C	T	C	N	T	T	T	C	C	N	N	N	T	N	C	T	T	C	T	T	T	T	T	T	T	T	N	C	T	N	N	C	T	T	T	C	T	T	T	T	N	T	C	T	T	T
scaffold09331	C	58	N	C	T	C	N	T	T	T	C	C	N	N	N	T	N	C	T	T	C	T	T	T	T	T	T	T	T	N	C	T	N	N	C	T	T	T	C	T	T	T	T	N	T	C	T	T	T
scaffold09335	G	12	N	N	N	R	G	G	A	R	G	A	N	N	N	N	N	N	A	A	R	A	N	N	N	A	A	G	N	R	N	N	G	A	R	G	A	A	N	N	G	R	G	N	A	N	N	A	N
scaffold09335	A	14	N	N	N	W	A	A	T	W	A	T	N	N	N	N	N	N	T	T	W	T	N	N	N	T	T	A	N	W	N	N	W	T	W	T	T	T	N	N	W	T	A	N	T	N	N	T	N
scaffold09351	G	47	A	A	A	A	R	A	N	A	N	A	A	N	A	A	A	G	A	N	N	A	A	N	N	A	A	A	A	A	A	A	N	A	A	A	A	A	N	N	N	A	A	G	N	A	A	N	A
scaffold09352	C	20	T	T	T	N	N	Y	N	Y	Y	N	Y	T	T	Y	Y	Y	T	Y	Y	N	Y	Y	Y	Y	T	Y	Y	Y	T	Y	Y	T	Y	Y	Y	N	Y	T	Y	Y	C	N	Y	T	Y	T	Y
scaffold09352	T	47	C	Y	C	C	C	Y	C	Y	Y	N	Y	C	C	Y	Y	Y	T	T	T	T	T	T	T	T	T	T	T	T	C	Y	Y	C	Y	Y	T	N	Y	C	Y	T	T	C	Y	C	Y	C	Y
scaffold09352	C	68	T	T	T	T	T	Y	T	Y	Y	N	Y	T	T	Y	Y	Y	T	Y	Y	T	Y	C	Y	Y	T	Y	Y	Y	T	Y	Y	T	Y	Y	Y	N	Y	T	Y	Y	C	T	Y	T	Y	T	T
scaffold09355	T	42	N	C	C	T	N	C	T	Y	N	N	T	N	N	T	C	C	C	C	C	C	N	C	C	C	N	C	C	C	C	C	C	N	C	N	Y	C	N	C	C	N	C	T	C	C	Y	C	N
scaffold09364	A	30	N	N	T	T	T	W	T	T	T	T	T	T	N	T	T	N	A	A	T	A	N	N	A	A	N	A	A	A	A	T	T	T	N	T	T	N	W	T	T	A	T	T	W	A	W	T	A
scaffold09451	A	33	G	N	A	G	G	G	N	G	N	G	N	N	G	N	N	G	N	N	G	N	G	G	G	G	G	G	G	G	R	G	G	G	G	N	G	R	N	G	G	G	N	N	N	G	G	A	G
scaffold09635	A	73	G	G	G	N	G	G	G	N	R	N	N	R	G	R	G	G	R	R	G	R	G	N	N	G	G	G	R	G	G	N	G	G	R	G	G	R	G	N	G	G	N	G	G	G	N	G	G
scaffold09635	A	83	T	T	T	N	T	T	T	N	W	N	N	T	T	A	T	T	T	T	W	T	T	N	N	T	T	T	T	T	W	N	T	T	T	T	T	W	T	T	T	T	N	W	T	W	N	T	T
scaffold09644	A	82	T	T	N	T	T	T	T	W	T	T	N	T	N	A	T	N	T	T	N	N	T	T	T	T	T	T	T	N	N	T	N	T	T	W	N	N	T	A	A	T	N	A	N	N	A	N	W
scaffold09646	G	6	A	R	A	A	A	A	A	A	A	N	A	N	N	A	A	R	N	N	A	N	R	N	N	N	N	N	N	N	R	A	A	N	A	A	A	N	A	A	A	N	N	N	N	N	A	N	A
scaffold09662	G	18	N	A	A	N	N	N	N	R	A	G	N	N	N	N	N	A	A	N	N	N	A	A	N	A	A	N	N	A	A	A	A	A	N	N	N	A	N	N	A	N	A	A	N	A	N	N	N
scaffold09681	G	82	A	N	N	A	A	G	A	N	N	A	A	A	A	A	A	A	A	N	A	G	N	G	N	N	G	G	G	G	N	A	N	A	A	N	A	A	A	A	A	A	A	A	N	A	A	R	N
scaffold09689	G	48	R	R	R	R	R	R	N	R	R	G	R	R	N	A	R	R	R	R	A	R	R	R	R	R	A	R	R	R	R	A	N	R	N	R	R	R	R	A	R	R	R	R	R	A	R	R	R
scaffold09705	T	24	N	N	A	N	A	N	A	W	A	N	A	A	N	A	N	T	A	A	A	N	A	A	A	N	A	N	A	A	A	A	A	A	A	A	A	T	N	A	W	N	N	N	T	A	N	N	N
scaffold09956	C	91	C	G	C	G	N	G	G	S	S	N	G	G	C	N	G	N	S	C	G	G	G	N	G	G	G	G	G	G	C	G	G	C	C	C	G	C	C	N	N	N	C	G	C	C	N	G	S
scaffold09980	C	46	A	M	A	A	M	M	M	M	A	M	A	A	M	A	A	A	A	A	A	A	A	M	A	A	A	M	A	M	M	A	A	M	A	A	A	M	A	M	A	M	M	M	A	A	A	A	M
scaffold09980	A	54	G	R	G	G	R	R	R	R	G	R	G	G	R	G	G	G	G	G	G	G	G	R	G	G	G	R	G	R	R	G	G	R	G	G	G	R	G	R	G	R	R	R	G	G	G	G	R
scaffold09980	G	85	C	S	C	C	S	S	S	S	C	S	C	C	C	C	C	C	C	C	C	C	C	S	C	C	C	S	C	S	S	C	C	S	C	C	C	S	C	S	C	S	S	S	C	C	C	C	S
scaffold09981	A	35	C	M	C	M	C	C	C	M	M	C	M	M	C	C	C	C	C	C	C	C	C	C	C	C	C	C	C	C	C	C	M	C	C	A	M	A	C	C	M	C	C	M	M	C	C	M	M
scaffold09981	C	57	Y	T	Y	T	Y	Y	Y	T	T	T	T	T	T	Y	Y	T	T	T	Y	T	Y	T	T	Y	T	Y	Y	T	T	T	T	Y	T	T	T	T	T	Y	T	T	Y	T	T	T	Y	T	T
scaffold09987	T	71	N	N	N	C	T	N	T	T	N	T	C	N	N	T	C	C	T	N	Y	N	T	N	T	N	T	T	N	T	T	T	C	T	Y	N	N	N	T	N	Y	N	C	N	C	N	C	N	N
scaffold09987	G	85	N	N	N	A	G	N	G	G	N	G	A	N	N	G	A	A	G	N	R	N	G	N	G	N	G	G	N	G	G	G	A	G	R	N	N	N	G	N	R	A	A	N	A	N	A	N	N
scaffold09987	G	91	N	N	N	A	G	N	G	G	N	G	A	N	N	G	A	A	G	N	R	N	G	N	G	N	G	G	N	G	G	G	A	G	R	N	N	N	G	N	R	A	A	N	A	N	A	N	N
scaffold10000	C	14	N	T	N	T	N	N	N	T	N	T	T	Y	N	T	N	T	T	N	C	T	T	N	T	N	T	T	N	T	T	T	T	T	N	T	T	T	T	N	N	C	N	N	N	T	N	C	T
scaffold10000	C	104	N	T	N	T	N	N	N	Y	N	T	T	T	N	T	N	T	Y	N	T	C	C	N	C	N	C	T	N	T	T	T	T	C	N	C	T	Y	N	N	N	T	N	N	N	Y	C	T	C
scaffold10001	C	86	C	N	N	T	T	N	T	T	T	N	T	T	C	T	T	C	T	T	C	T	T	T	T	T	T	T	N	T	C	T	T	T	T	N	T	T	T	T	T	N	T	T	T	T	T	T	T
scaffold10015	A	80	G	G	G	N	N	G	G	G	G	G	G	G	N	G	G	G	G	N	G	A	N	R	A	N	N	A	G	N	G	G	G	G	G	G	G	N	R	G	G	N	N	A	N	G	R	N	G
scaffold10021	G	25	T	T	N	T	N	T	T	N	T	T	N	N	N	T	T	T	T	T	G	T	T	T	T	T	N	N	N	T	T	N	T	T	G	T	K	T	T	N	T	T	N	T	N	G	T	T	T
scaffold10034	C	24	T	T	C	T	T	T	T	T	N	N	T	T	N	T	T	T	T	N	T	T	N	T	T	T	T	N	T	T	T	T	N	C	T	T	T	T	N	T	N	T	Y	N	T	T	C	T	N
scaffold10034	A	34	G	G	A	G	G	G	G	G	N	N	G	G	N	G	G	G	G	N	G	G	N	G	G	G	G	N	G	G	G	G	N	A	G	G	G	G	N	G	N	G	R	N	G	G	A	G	N
scaffold10034	G	53	A	A	G	A	A	A	A	A	N	N	A	A	N	A	A	A	A	N	A	A	N	A	A	A	A	N	A	A	A	A	N	G	A	A	A	A	N	A	N	A	R	N	A	A	G	A	N
scaffold10034	A	78	C	C	A	C	C	C	C	C	N	N	C	C	N	C	C	C	C	N	C	C	N	C	C	C	C	N	C	C	C	C	N	A	C	C	C	C	N	C	N	C	M	N	C	C	A	C	N
scaffold10075	T	32	C	N	C	Y	Y	N	C	C	C	C	Y	C	N	N	C	C	C	C	C	C	C	Y	Y	Y	Y	C	Y	Y	C	C	C	C	C	C	C	N	C	C	C	C	C	C	C	C	C	Y	C
scaffold10075	G	46	A	N	A	A	A	N	A	A	A	A	A	A	N	N	A	A	A	A	A	A	A	A	A	A	A	A	A	A	A	A	A	A	A	A	A	N	A	A	A	A	A	A	A	A	A	R	A
scaffold10075	T	71	A	N	A	W	W	N	A	A	A	A	W	A	N	N	A	A	N	N	A	A	A	W	W	W	W	A	W	W	A	A	A	A	A	A	A	N	A	A	A	A	A	A	A	A	A	A	A
scaffold10075	A	72	T	N	T	T	T	N	T	T	T	T	T	T	N	N	T	N	T	T	T	T	T	T	T	T	T	W	W	T	A	T	T	T	T	T	T	N	W	T	T	T	T	T	T	T	T	T	T
scaffold10075	A	73	T	N	T	T	T	N	T	T	T	T	T	T	N	N	T	T	T	T	T	T	T	T	T	T	T	T	T	T	T	T	T	T	T	T	T	N	T	T	T	T	T	T	T	T	T	W	T
scaffold10306	T	84	C	T	N	Y	Y	Y	Y	N	N	Y	C	N	N	Y	N	N	N	T	N	Y	Y	Y	T	N	N	C	Y	C	N	T	C	N	C	C	C	N	Y	Y	Y	N	N	N	N	Y	T	Y	N
scaffold10306	T	88	C	C	N	C	Y	C	C	N	N	C	C	N	N	C	N	N	N	C	N	C	C	C	C	N	N	C	C	C	N	C	C	N	C	C	Y	N	C	C	C	N	N	N	N	Y	C	C	N
scaffold10317	A	40	A	M	C	M	M	M	M	M	M	M	M	M	M	M	M	A	M	M	M	N	C	M	M	N	C	M	N	C	A	N	M	C	N	C	M	M	M	M	A	C	M	N	M	M	M	M	M
scaffold10317	T	60	T	K	G	K	K	K	K	K	K	K	K	K	K	G	K	G	K	K	G	N	G	K	K	N	G	K	N	G	T	N	K	G	N	G	K	K	K	K	T	G	K	N	K	K	K	K	K
scaffold10317	G	88	A	R	A	A	R	A	A	A	R	R	R	R	A	A	R	A	R	R	A	N	G	R	R	N	G	R	N	G	A	N	R	R	N	R	A	R	A	R	A	R	A	N	A	R	R	A	A
scaffold10317	T	100	N	K	N	K	K	K	K	K	K	K	K	K	K	K	K	T	K	K	K	N	G	K	K	N	N	K	N	G	N	N	K	G	N	G	K	K	N	K	T	G	K	N	K	K	K	K	K
scaffold10318	G	8	R	R	A	R	A	N	A	R	R	A	R	R	N	R	A	R	R	A	R	R	G	R	R	R	R	G	R	G	R	R	R	R	R	A	A	R	R	R	N	A	A	A	A	R	A	R	A
scaffold10318	G	39	A	A	R	R	R	N	R	R	A	A	A	A	A	A	R	A	R	R	R	A	A	A	A	A	A	A	A	A	A	A	A	A	A	A	A	A	A	A	A	A	R	R	R	A	R	A	A
scaffold10321	G	9	R	R	R	R	A	R	R	R	R	R	R	A	R	R	A	R	R	R	A	R	R	R	R	R	R	R	R	R	R	R	R	R	R	A	R	R	R	A	R	R	R	R	R	R	R	R	R
scaffold10325	T	40	C	C	N	N	N	C	N	N	N	C	N	N	C	C	C	C	C	C	N	C	C	N	C	C	C	C	N	C	C	N	N	C	C	N	N	C	C	N	C	C	N	T	N	N	C	C	N
scaffold10325	A	50	G	G	N	N	N	G	N	N	N	G	N	A	G	G	G	G	G	G	N	G	G	N	G	G	G	G	N	G	G	N	N	G	G	N	N	G	G	N	G	G	N	A	A	N	G	G	N
scaffold10331	A	36	M	N	M	M	M	M	M	M	M	M	C	A	M	C	C	M	M	M	C	M	C	M	A	C	M	M	M	M	C	M	M	C	M	N	C	C	M	C	C	C	C	A	A	M	M	C	C
scaffold10336	A	54	A	G	G	G	G	A	R	G	R	G	G	G	N	G	G	G	N	G	G	G	N	G	G	G	G	G	G	N	A	A	A	G	R	G	N	G	N	G	A	A	N	N	R	R	R	N	G
scaffold10342	C	52	T	T	T	T	T	T	T	T	N	N	T	T	N	N	C	C	T	T	N	T	N	T	N	T	T	T	T	T	N	N	T	C	T	N	N	C	C	T	Y	T	N	N	N	N	N	T	N
scaffold10343	A	28	G	N	G	G	N	N	G	G	N	G	G	G	N	N	G	G	N	G	N	G	N	G	G	N	N	R	R	R	G	G	G	G	G	N	G	G	G	G	G	G	G	N	N	G	G	G	N
scaffold10349	T	10	C	C	Y	C	N	C	N	C	N	C	C	C	N	C	C	N	C	N	N	N	C	C	N	C	C	C	N	C	N	N	N	C	C	N	N	N	C	N	C	N	C	C	N	T	N	N	Y
scaffold10349	G	26	A	A	R	A	N	A	A	A	N	A	A	A	A	A	A	N	A	N	N	N	A	A	A	A	A	A	N	A	A	A	N	A	A	N	N	N	A	A	A	N	A	A	A	G	N	A	R
scaffold10349	A	36	T	T	W	T	N	T	T	T	N	T	T	T	T	T	T	N	T	N	N	N	T	T	T	T	T	T	N	T	T	T	N	T	T	N	N	N	T	T	T	N	T	T	T	T	N	T	W
scaffold10349	T	40	C	C	Y	C	N	C	C	C	N	C	C	C	C	C	C	N	C	N	N	N	C	C	C	C	C	C	N	C	C	C	N	C	C	N	N	N	C	C	C	N	C	C	C	T	N	C	Y
scaffold10355	C	43	N	G	G	N	S	N	G	G	G	N	N	G	N	G	G	N	N	N	N	G	G	G	G	G	G	G	N	G	G	G	N	N	N	N	G	N	C	G	N	N	C	G	G	G	G	S	N
scaffold10355	T	55	N	T	C	N	C	N	T	C	Y	N	N	C	N	C	T	N	N	N	N	C	T	C	C	C	T	C	N	C	T	C	N	N	N	N	C	N	C	C	N	N	C	T	C	T	C	Y	N
scaffold10355	G	91	N	C	C	N	S	N	C	C	C	N	N	C	N	C	C	N	N	N	N	C	C	C	C	C	C	C	N	C	C	C	N	N	N	N	C	N	G	C	N	N	G	C	C	C	C	S	N
scaffold10501	T	36	N	C	C	C	C	C	C	N	C	C	C	C	C	C	N	C	C	C	C	C	C	N	C	C	C	N	N	C	T	C	C	C	C	C	C	C	N	N	C	N	Y	C	C	N	Y	N	C
scaffold10501	G	56	N	A	G	G	R	A	A	N	G	R	G	A	G	A	N	A	G	G	A	G	G	N	G	G	G	N	N	G	A	A	A	G	A	A	G	G	N	N	A	N	A	A	A	N	A	N	A
scaffold10501	A	71	N	G	A	A	R	G	G	N	A	R	A	G	A	G	N	G	A	A	G	A	A	N	A	A	A	N	N	A	G	G	G	A	G	G	A	A	N	N	G	N	G	G	G	N	G	N	G
scaffold10602	G	22	K	T	T	T	T	T	T	K	K	T	T	T	K	T	T	K	T	T	T	T	K	K	T	T	T	K	K	T	T	K	K	T	T	T	T	T	K	K	T	T	T	T	T	T	K	K	K
scaffold10602	A	27	C	M	A	M	C	A	M	C	M	M	M	C	C	M	C	C	C	M	M	A	C	C	M	M	M	C	C	C	M	M	C	A	M	C	A	C	C	C	C	M	M	M	A	C	C	C	C
scaffold10602	A	30	G	G	G	A	G	R	G	G	G	G	G	G	G	R	G	G	G	G	G	R	R	G	G	G	G	G	G	G	G	G	G	G	G	G	G	G	R	G	G	G	G	G	G	G	G	G	G
scaffold10602	T	44	K	K	T	T	T	T	K	K	T	K	K	K	K	K	G	G	G	K	K	T	K	K	K	K	K	G	T	K	K	K	K	K	K	K	T	K	G	K	G	K	K	K	T	G	G	K	K
scaffold10602	T	45	W	A	A	A	T	A	A	T	W	A	W	W	W	W	W	T	T	W	W	A	W	T	W	A	W	W	T	W	W	W	W	W	W	W	A	W	W	W	W	W	W	W	A	W	W	T	W
scaffold10602	T	101	C	C	C	C	C	C	C	C	C	C	C	C	C	C	C	Y	C	C	C	C	C	C	C	C	C	C	C	C	C	Y	Y	C	C	C	C	C	C	Y	Y	C	C	C	C	C	C	C	C
scaffold10612	T	18	N	N	N	N	W	T	W	W	N	W	A	N	N	N	N	A	A	A	A	A	A	A	A	A	A	A	A	A	N	T	A	N	A	N	N	N	A	N	A	A	N	A	N	T	A	A	T
scaffold10612	T	57	N	N	N	N	Y	T	Y	Y	T	Y	C	N	N	N	N	C	C	C	Y	C	C	C	C	C	C	C	C	C	N	T	C	N	C	N	N	N	C	N	C	C	N	Y	N	T	C	C	T
scaffold10612	A	76	N	N	N	N	M	A	M	M	A	M	C	N	N	N	N	C	C	C	M	C	C	C	C	C	C	C	C	C	N	A	C	N	C	N	N	N	C	N	C	C	N	M	N	A	C	C	A
scaffold10616	G	56	S	N	C	N	C	C	C	C	N	C	N	C	N	C	C	C	C	N	N	N	C	C	C	C	C	C	N	N	N	N	C	N	N	N	C	C	C	N	C	C	N	N	S	C	S	C	C
scaffold10616	C	71	N	C	C	N	Y	T	C	Y	N	T	N	C	N	T	T	T	T	N	N	N	T	T	T	T	T	T	N	N	N	N	Y	N	N	N	Y	Y	T	N	Y	N	N	N	Y	T	Y	Y	T
scaffold10616	T	78	N	C	Y	N	Y	C	T	Y	N	C	N	T	N	C	C	C	C	N	N	N	C	C	C	C	C	C	N	N	N	N	Y	N	N	N	Y	Y	C	N	Y	N	N	N	Y	C	Y	Y	C
scaffold10616	G	95	N	G	G	N	R	A	G	R	N	R	N	G	N	A	A	A	A	N	N	N	A	A	N	A	A	A	N	N	N	N	R	N	N	N	R	R	N	N	R	N	N	N	R	A	R	R	N
scaffold10626	A	55	A	G	G	N	N	N	R	G	G	G	G	A	G	N	G	G	G	G	G	G	N	G	G	N	G	N	G	G	G	G	N	A	A	N	A	G	R	G	A	N	N	G	G	A	R	G	A
scaffold10639	A	77	N	C	N	A	N	N	C	N	C	N	C	N	N	C	C	C	N	N	C	C	C	C	N	C	C	C	N	N	N	N	N	C	C	N	A	C	N	N	A	C	C	A	C	C	C	N	N
scaffold10640	A	28	C	M	A	C	M	M	M	M	M	M	M	M	C	N	C	M	C	C	C	C	C	C	N	N	C	C	C	C	C	M	M	C	C	M	N	M	M	M	C	M	M	M	C	C	A	M	C
scaffold10640	T	56	G	K	T	G	K	K	K	K	K	K	K	K	G	N	G	K	G	G	G	G	G	G	N	N	G	G	G	G	G	K	K	G	K	K	N	K	K	K	G	K	K	K	G	G	T	K	G
scaffold10653	T	65	C	T	C	N	N	C	C	C	C	T	T	C	N	C	C	C	T	T	C	N	N	C	C	N	C	N	C	C	N	C	N	T	C	T	C	N	T	N	C	C	N	C	N	C	C	N	C
scaffold10662	T	91	W	A	A	A	T	A	N	A	A	A	A	A	N	A	A	A	W	A	A	A	A	A	A	A	A	A	A	A	N	N	A	A	W	N	W	N	A	A	T	A	A	A	A	N	A	A	N
scaffold10738	A	40	G	A	R	G	G	G	A	G	G	A	N	G	N	G	G	G	N	G	R	G	G	G	G	G	G	G	G	N	G	A	A	G	G	N	G	G	A	N	G	N	G	N	N	R	G	N	A
scaffold10738	A	89	T	A	W	T	T	T	A	T	T	A	N	T	N	T	T	T	N	T	W	T	T	T	T	T	T	T	T	N	T	A	A	T	T	N	T	T	A	N	T	N	T	N	N	W	T	N	A
scaffold10738	C	103	G	C	S	G	G	N	C	N	N	C	N	N	N	G	G	G	N	G	S	G	N	G	N	G	N	G	G	N	N	C	C	N	G	N	G	G	C	N	G	N	G	N	N	S	G	N	C
scaffold10887	G	60	A	N	R	R	R	A	R	G	G	R	R	N	N	R	R	R	A	A	R	R	R	R	N	R	R	R	A	N	R	N	A	R	R	A	R	R	R	N	R	R	A	R	R	R	R	R	G
scaffold10887	T	66	C	N	C	C	C	C	Y	T	Y	C	Y	N	N	C	Y	C	C	C	C	Y	Y	C	N	Y	Y	C	C	N	Y	N	C	C	Y	C	C	C	Y	N	C	Y	C	C	C	C	C	C	Y
scaffold10889	C	48	A	M	N	N	A	A	M	M	M	M	N	N	M	A	N	A	N	N	A	N	N	A	N	A	N	N	N	A	A	C	A	C	A	M	M	N	A	C	A	M	M	N	C	M	N	M	A
scaffold10889	G	70	T	T	N	N	T	T	T	T	T	T	N	N	T	T	N	T	N	N	T	N	N	T	N	T	N	N	N	T	T	T	T	T	T	T	T	N	T	T	T	T	T	N	T	T	N	T	T
scaffold10898	G	50	G	A	G	N	A	A	A	R	N	G	G	G	G	A	N	G	R	A	A	A	A	A	A	A	A	N	A	N	A	G	A	G	A	A	A	G	A	N	N	A	A	G	N	A	N	A	G
scaffold10900	T	54	C	C	N	N	C	N	C	C	C	C	C	C	N	Y	N	C	T	T	N	C	C	C	C	C	C	C	C	C	C	C	N	C	C	T	C	C	C	N	Y	C	C	T	N	N	C	T	T
scaffold10900	A	99	G	G	N	N	N	N	G	G	G	G	G	G	N	R	N	G	A	A	N	G	G	G	G	G	N	N	G	G	N	G	N	G	G	N	G	G	G	N	R	G	G	A	N	N	G	N	A
scaffold10924	T	10	Y	N	T	N	N	Y	C	Y	Y	N	Y	C	N	C	Y	C	T	Y	Y	C	C	Y	C	Y	C	Y	Y	Y	Y	Y	Y	N	Y	N	Y	Y	Y	Y	Y	Y	Y	C	Y	Y	N	Y	C
scaffold10924	T	12	K	N	T	N	N	K	G	K	K	N	K	G	N	G	K	G	T	K	K	G	G	K	G	K	G	K	K	K	K	K	K	N	K	N	K	K	K	K	K	K	K	G	K	K	N	K	G
scaffold10924	T	93	Y	N	T	N	N	Y	C	Y	Y	N	Y	C	N	C	Y	C	T	Y	Y	C	C	Y	C	Y	C	Y	Y	Y	Y	Y	Y	N	Y	N	Y	Y	Y	Y	Y	Y	Y	C	Y	Y	N	Y	C
scaffold10971	T	19	A	A	A	T	A	A	A	A	W	N	N	N	N	A	A	A	N	N	N	N	N	N	N	N	A	N	N	N	N	N	A	A	N	A	A	A	A	A	A	N	A	N	W	N	A	N	N
scaffold10971	T	25	A	A	A	T	A	A	A	A	W	N	T	N	N	A	A	A	N	N	N	N	N	N	N	N	A	N	N	N	N	N	A	A	N	A	A	A	A	A	A	N	A	N	W	N	A	N	N
scaffold10971	T	38	C	C	C	C	C	C	C	C	C	N	C	N	N	C	C	C	N	N	N	N	N	N	N	N	C	N	N	N	N	N	C	C	N	C	C	C	T	C	C	N	T	N	C	N	C	N	N
scaffold10971	C	39	G	G	G	G	G	G	G	G	G	N	G	N	N	G	G	G	N	N	N	N	N	N	N	N	G	N	N	N	N	N	G	G	N	G	G	G	S	G	G	N	S	N	G	N	G	N	N
scaffold10971	A	48	T	T	T	T	T	T	T	T	T	N	T	N	N	T	T	T	N	N	N	N	N	N	N	N	T	N	N	N	N	N	T	T	N	T	T	T	W	T	T	N	A	N	T	N	T	N	N
scaffold10971	G	88	A	A	A	G	A	A	A	A	R	N	G	N	N	A	A	A	N	N	N	N	N	N	N	N	A	N	N	N	N	N	A	A	N	A	A	A	A	A	A	N	A	N	R	N	A	N	N
scaffold10993	G	27	A	N	N	A	N	N	G	N	N	R	N	N	N	A	N	N	G	A	A	A	G	R	N	N	A	A	N	A	A	N	A	N	A	A	N	N	N	N	G	G	N	A	N	N	R	G	G
scaffold11129	G	37	G	N	G	A	A	A	G	G	G	G	G	R	N	G	N	G	A	A	R	N	N	A	A	N	A	N	N	N	A	G	G	N	N	A	G	N	G	A	G	A	R	A	G	G	G	A	G
scaffold11129	A	63	A	N	A	G	G	G	A	A	A	A	A	R	N	A	N	A	G	G	R	N	N	G	G	N	G	N	N	N	G	A	A	N	N	G	A	N	A	G	A	G	R	G	A	A	A	G	A
scaffold11129	C	66	C	N	C	T	T	T	C	C	C	C	C	Y	N	C	N	C	T	T	Y	N	N	T	T	N	T	N	N	N	T	C	C	N	N	T	C	N	C	T	C	T	Y	T	C	C	C	T	C
scaffold11129	G	69	G	N	G	A	A	A	G	G	G	G	G	R	N	G	N	G	A	A	R	N	N	A	A	N	A	N	N	N	A	G	G	N	N	G	G	N	G	A	G	A	R	A	G	G	G	A	G
scaffold11129	G	89	G	N	G	A	A	A	G	G	G	G	G	R	N	G	N	G	A	A	R	N	N	A	A	N	A	N	N	N	A	G	G	N	N	N	G	N	G	A	G	A	R	A	G	G	G	R	G
scaffold11135	G	11	N	S	S	S	S	N	S	S	S	N	G	N	S	S	N	S	S	C	N	S	S	S	G	S	S	S	S	S	S	S	S	S	S	N	S	S	N	S	S	G	N	S	S	S	N	S	S
scaffold11135	A	82	N	R	R	R	R	N	R	R	R	N	A	N	R	R	N	R	R	G	R	R	R	R	A	R	R	R	R	R	R	R	R	R	R	R	R	R	G	R	R	A	A	R	R	R	N	R	R
scaffold11135	A	96	N	R	R	R	R	N	R	R	R	N	A	N	R	R	N	R	R	G	N	R	R	R	A	R	R	R	R	R	R	R	R	R	R	N	R	R	N	R	R	A	N	R	R	R	N	R	R
scaffold11140	A	72	G	G	G	G	G	A	N	R	R	G	A	G	G	N	G	N	G	G	N	G	N	G	G	G	N	G	N	G	A	G	G	G	A	N	N	G	G	N	G	N	G	A	G	G	N	N	G
scaffold11142	G	41	N	A	A	A	A	N	A	N	A	A	A	A	A	G	A	N	G	G	A	N	N	G	N	G	G	N	G	G	N	N	A	A	N	A	A	A	A	N	A	A	A	A	A	A	A	A	A
scaffold11142	G	65	N	T	T	T	T	N	T	N	T	T	T	T	T	G	T	N	T	G	T	N	N	G	N	T	T	N	T	G	N	N	T	T	N	T	T	T	T	N	T	T	T	T	T	T	T	T	T
scaffold11142	C	87	N	A	A	A	A	N	A	N	A	A	A	A	A	C	A	N	A	C	A	N	N	C	N	A	A	N	A	C	N	N	A	A	N	A	A	A	A	N	A	A	A	A	A	A	A	A	A
scaffold11142	A	90	N	G	G	G	G	N	G	N	G	G	G	G	G	A	G	N	G	A	G	N	N	A	N	G	G	N	G	A	N	N	G	G	N	G	G	G	G	N	G	G	G	G	G	G	G	G	G
scaffold11144	T	71	N	N	N	A	A	A	N	A	N	N	N	T	N	A	N	T	T	A	N	N	A	N	A	N	A	N	A	A	A	A	W	A	A	W	A	A	N	A	A	A	A	T	A	N	A	A	N
scaffold11157	A	78	A	T	N	T	T	N	N	T	T	T	T	A	N	A	W	A	A	A	W	N	A	N	A	A	A	N	A	N	N	T	T	N	T	T	N	N	T	N	T	N	T	N	N	T	A	T	T
scaffold11164	A	70	A	G	N	A	A	A	A	A	R	A	N	G	G	G	A	G	R	G	A	N	A	N	G	G	A	G	N	A	A	G	G	A	N	A	G	G	A	G	N	A	G	N	A	N	N	G	G
scaffold11170	C	48	T	T	T	T	T	C	C	C	Y	C	N	T	T	T	N	C	T	T	N	T	T	T	T	T	T	T	T	T	C	T	T	C	T	T	N	C	C	C	T	T	T	T	T	T	T	T	N
scaffold11178	T	52	A	A	A	A	A	A	N	A	A	A	A	A	N	N	A	A	N	N	N	N	N	A	A	A	N	A	N	A	A	A	A	N	N	N	N	A	A	A	N	A	A	W	A	A	A	A	A
scaffold11178	G	59	A	A	A	A	A	A	N	A	A	A	A	A	N	N	A	A	N	N	N	N	N	A	A	A	N	A	N	A	A	A	A	N	N	N	N	A	A	A	N	A	A	R	A	A	A	A	A
scaffold11190	C	16	T	T	T	T	N	T	T	T	N	T	T	N	T	T	T	N	N	T	N	C	N	C	C	Y	T	N	C	C	T	T	T	N	N	N	T	T	T	N	N	T	C	T	Y	T	N	C	N
scaffold11215	T	24	C	C	C	N	C	C	C	C	N	C	C	C	C	C	N	C	T	T	N	T	T	T	T	T	T	T	T	T	C	C	N	C	C	C	C	C	N	C	C	C	N	C	C	C	C	N	N
scaffold11221	G	43	R	A	A	N	N	N	A	R	N	A	A	A	N	A	A	A	G	G	R	A	N	N	N	A	A	A	A	N	A	A	N	A	A	N	A	A	N	A	A	G	G	A	A	A	N	A	A
scaffold11298	T	79	Y	N	N	C	C	N	C	C	T	C	C	C	C	C	N	C	C	C	C	C	C	N	N	C	C	C	C	C	C	C	T	C	N	N	C	C	N	N	Y	N	C	C	N	C	C	C	N
scaffold11298	G	97	R	N	N	N	A	N	A	A	G	A	A	A	N	A	N	A	A	A	A	A	A	N	N	A	A	A	N	A	A	A	N	A	N	N	A	A	N	N	N	N	A	A	N	N	N	A	N
scaffold11298	G	102	R	N	N	N	A	N	A	A	G	A	A	A	N	A	N	A	A	A	A	A	A	N	N	A	A	A	N	A	A	A	N	A	N	N	A	A	N	N	N	N	A	A	N	N	N	A	N
scaffold11413	T	17	T	N	G	G	K	T	N	G	T	N	G	T	G	G	T	T	T	T	G	N	N	N	T	T	T	T	N	T	G	K	T	G	G	G	N	G	N	G	N	G	K	T	T	T	T	G	G
scaffold11428	C	43	T	Y	N	C	T	C	Y	T	N	C	C	T	C	N	N	C	N	N	Y	N	T	N	N	T	T	N	T	N	C	T	C	T	T	C	Y	T	C	N	N	T	N	T	T	N	T	N	N
scaffold11429	A	59	N	N	T	N	T	N	N	T	T	T	T	T	N	T	T	T	T	T	T	N	N	N	T	T	T	T	T	T	N	N	N	T	T	A	N	T	N	T	T	A	A	T	T	N	T	T	W
scaffold11430	C	67	N	T	T	Y	T	N	T	N	T	N	C	N	N	T	N	T	N	N	N	T	T	T	N	T	T	N	T	T	T	T	T	T	T	T	T	C	T	T	N	C	T	T	C	T	C	T	T
scaffold11444	G	70	N	A	A	N	G	R	A	R	A	A	A	A	R	R	A	R	R	G	R	G	R	N	N	R	R	R	R	R	A	R	A	R	N	A	N	A	R	A	R	A	R	R	R	R	G	R	A
scaffold11454	A	26	N	N	G	G	G	G	G	N	G	G	G	G	N	N	G	N	G	G	G	N	N	G	N	N	G	G	G	G	G	G	G	N	N	G	G	G	G	G	G	N	G	N	N	G	G	G	G
scaffold11454	A	53	N	N	C	C	C	C	C	N	A	M	A	A	N	N	C	N	C	C	C	N	N	C	N	N	C	C	C	C	C	C	C	N	N	C	A	C	C	C	A	N	C	N	N	C	M	M	A
scaffold11454	C	67	N	N	T	T	T	T	T	N	T	T	T	T	N	N	T	N	T	T	T	N	N	T	N	N	T	T	T	T	T	T	T	N	N	T	T	T	T	T	T	N	T	N	N	T	T	T	T
scaffold11519	C	78	C	N	T	T	N	N	N	T	T	T	N	T	N	T	T	T	T	N	N	T	T	T	T	T	T	T	T	T	T	N	N	N	N	N	T	N	T	N	N	N	N	T	N	T	T	T	N
scaffold11531	G	26	G	C	N	N	C	C	C	C	C	N	C	C	N	S	N	N	G	N	C	N	N	N	N	N	G	C	C	C	C	C	C	N	C	C	C	C	N	C	C	C	S	N	C	C	C	N	C
scaffold11543	T	23	N	C	Y	Y	N	C	N	Y	Y	Y	C	N	N	Y	N	C	Y	Y	N	N	Y	C	T	C	C	Y	Y	N	C	C	C	C	N	C	Y	N	C	N	N	C	C	C	Y	N	C	N	C
scaffold11543	A	67	N	C	M	M	N	C	N	M	M	M	C	N	N	M	N	C	M	M	N	N	M	C	A	C	C	M	M	N	C	C	C	C	N	C	M	N	C	N	N	C	C	C	M	N	C	N	C
scaffold11583	G	38	A	A	G	N	N	N	A	N	G	N	A	N	N	A	A	N	R	A	G	A	A	N	A	A	A	N	A	N	A	N	N	A	A	G	G	N	N	N	A	G	N	G	N	A	N	G	A
scaffold11583	G	60	G	G	A	N	N	N	G	N	A	N	G	N	N	A	R	N	R	G	A	G	G	N	G	G	G	N	G	N	G	N	N	G	G	A	A	N	N	N	G	A	N	A	N	A	N	A	G
scaffold11583	A	86	T	T	A	N	N	N	T	N	A	N	T	N	N	T	T	N	W	T	A	T	T	N	T	T	T	N	T	N	T	N	N	T	T	A	A	N	N	N	T	A	N	A	N	T	N	A	T
scaffold11655	A	72	W	W	T	T	T	T	T	T	W	T	W	W	T	T	T	T	T	T	W	T	T	T	T	N	N	T	T	T	T	T	W	T	W	T	N	T	T	T	W	T	T	T	W	T	T	W	W
scaffold11674	A	10	G	G	G	G	N	G	G	N	N	G	N	N	N	A	N	A	G	G	N	N	G	N	N	G	G	G	N	G	N	G	G	A	N	N	A	N	A	R	N	A	G	G	G	A	A	G	G
scaffold11674	T	22	C	C	C	C	C	C	C	N	N	C	C	N	T	T	C	T	C	C	N	C	C	N	C	C	C	C	C	C	N	C	C	T	T	C	T	T	T	T	C	T	C	C	C	T	T	C	C
scaffold11691	C	77	T	N	T	T	T	T	T	T	T	T	N	T	T	C	N	C	T	T	N	N	N	T	N	N	T	T	T	T	T	T	N	T	T	N	C	N	T	N	T	T	T	T	N	N	T	T	T
scaffold11693	G	15	N	A	N	N	A	N	R	R	A	N	N	A	N	N	N	G	G	N	N	R	G	A	N	N	N	N	G	N	N	G	N	A	N	A	A	G	N	A	G	A	A	N	A	N	N	N	A
scaffold11693	T	16	N	A	N	N	A	N	W	W	A	N	N	A	N	N	N	T	T	N	N	W	T	A	N	N	N	N	T	N	N	T	N	A	N	A	A	T	N	A	T	A	A	N	A	N	N	N	A
scaffold11693	G	17	N	A	N	N	A	N	R	R	A	N	N	A	N	N	N	G	G	N	N	R	G	A	N	N	N	N	G	N	N	G	N	A	N	A	A	G	N	A	G	A	A	N	A	N	N	N	A
scaffold11693	A	18	N	A	N	N	A	N	W	W	A	N	N	A	T	N	N	T	T	N	N	W	T	A	N	N	N	N	T	N	N	T	N	T	N	A	W	T	N	W	T	W	T	N	T	N	N	N	W
scaffold11693	T	28	A	A	N	N	A	N	W	W	A	N	N	A	N	N	N	T	T	N	N	W	T	A	N	N	N	N	T	A	N	T	N	A	N	A	A	T	A	A	T	A	A	N	A	N	N	N	A
scaffold11693	T	40	W	A	N	N	A	N	A	A	A	N	N	A	N	N	N	A	A	N	N	A	A	A	N	N	N	N	A	A	N	A	N	A	N	A	A	A	A	W	A	A	T	N	T	N	N	N	A
scaffold11695	A	7	W	W	T	N	W	W	T	W	N	N	W	W	N	A	N	W	T	N	W	W	A	W	W	T	T	T	W	T	N	A	N	N	N	W	W	W	A	W	N	N	A	N	N	T	T	W	W
scaffold11695	T	42	Y	Y	C	T	Y	Y	C	Y	Y	N	Y	Y	N	T	C	Y	C	N	Y	Y	T	Y	Y	C	C	C	Y	C	N	T	N	N	N	Y	Y	Y	T	Y	Y	N	T	N	C	C	C	Y	Y
scaffold11705	T	70	C	N	C	N	N	N	C	C	C	T	C	N	N	C	C	T	N	C	C	C	C	C	C	N	C	C	N	C	N	C	T	N	T	C	T	N	T	N	T	C	C	N	N	C	N	Y	T
scaffold11705	C	80	G	N	G	N	N	N	G	G	G	C	G	N	N	G	G	G	N	G	G	G	G	G	G	N	G	G	N	G	N	G	C	N	G	G	G	N	G	N	G	G	G	N	N	G	N	G	S
scaffold11705	C	87	T	N	T	N	N	N	T	T	T	C	T	N	N	T	T	C	N	T	T	T	T	T	T	N	T	T	N	T	N	T	C	N	C	T	C	N	C	N	C	T	T	N	N	T	N	Y	C
scaffold11705	A	88	G	N	G	N	N	N	G	G	G	G	G	N	N	G	G	A	N	G	G	G	G	G	G	N	G	G	N	G	N	G	G	N	A	G	A	N	A	N	A	G	G	N	N	G	N	R	R
scaffold11713	G	49	A	A	N	A	A	N	G	G	A	A	N	A	N	N	N	A	N	N	N	N	N	N	N	N	N	A	A	A	A	A	A	G	A	A	N	A	A	N	A	A	A	A	A	N	N	A	G
scaffold11715	G	34	T	G	T	G	G	T	T	T	N	K	N	N	G	T	N	N	K	N	T	N	T	N	T	T	T	N	T	T	T	G	T	T	T	N	N	N	T	T	N	T	T	T	N	T	G	N	N
scaffold11727	T	81	C	C	C	C	N	C	C	C	C	N	N	C	N	C	C	C	C	C	C	C	C	C	N	C	C	N	N	C	N	C	N	C	C	Y	N	C	C	C	N	C	C	C	C	C	N	C	C
scaffold11798	T	92	C	C	C	C	C	T	C	C	C	C	N	C	N	Y	C	C	Y	Y	C	T	Y	N	C	C	Y	Y	C	Y	C	N	N	C	Y	N	Y	N	C	Y	C	Y	C	N	N	Y	C	C	N
scaffold11804	A	56	G	G	G	G	R	R	R	G	R	G	G	R	R	R	R	R	G	G	R	G	G	G	G	R	G	G	R	R	G	R	G	G	G	G	G	R	G	G	G	G	G	R	G	G	G	N	G
scaffold11855	A	50	N	G	G	G	N	N	N	G	G	N	G	G	G	A	G	N	R	G	G	G	G	N	G	G	N	G	G	G	A	N	G	G	G	A	A	G	N	G	N	G	N	N	A	G	A	N	N
scaffold11858	T	8	Y	N	Y	Y	Y	N	Y	N	N	Y	N	Y	N	Y	Y	Y	T	Y	T	Y	Y	Y	T	Y	Y	Y	Y	N	Y	N	N	Y	Y	Y	Y	Y	N	Y	C	Y	N	Y	N	T	Y	Y	T
scaffold11858	T	21	Y	C	C	C	C	N	C	C	N	C	N	C	N	C	C	Y	C	C	C	C	C	C	C	C	C	C	C	N	C	N	N	C	C	C	C	C	Y	C	Y	C	C	C	N	C	C	Y	C
scaffold11858	A	28	G	G	R	R	R	N	R	R	N	R	N	R	N	G	R	G	G	R	G	R	R	R	G	R	R	R	R	N	R	N	N	G	R	G	R	R	G	R	G	R	A	R	N	G	G	G	G
scaffold11858	T	33	Y	C	C	C	C	N	C	C	N	C	N	C	N	C	C	Y	C	C	C	C	C	C	C	C	C	C	C	N	C	N	N	C	C	C	C	C	Y	C	Y	C	C	C	N	C	C	Y	C
scaffold11858	C	34	T	T	Y	Y	Y	N	Y	Y	N	Y	N	Y	N	T	Y	T	T	Y	T	Y	Y	Y	T	Y	Y	Y	Y	N	Y	N	N	Y	Y	T	Y	Y	T	Y	T	Y	C	Y	N	T	T	T	T
scaffold11858	T	90	Y	C	C	C	C	N	C	C	N	C	N	C	N	Y	Y	Y	C	C	C	C	C	C	C	C	C	C	C	N	C	N	Y	C	C	Y	C	C	Y	Y	Y	C	C	C	N	C	Y	Y	C
scaffold11858	T	96	Y	N	C	C	C	N	C	N	N	C	N	C	N	Y	Y	Y	C	C	C	C	C	C	C	C	C	C	C	N	C	N	N	C	C	Y	C	C	N	Y	Y	C	N	C	N	C	Y	Y	C
scaffold11864	C	64	N	T	N	N	T	N	T	N	T	N	T	T	T	T	T	T	T	N	N	N	T	N	T	T	N	T	T	N	T	T	N	T	N	N	T	N	T	N	T	T	T	N	T	N	N	T	T
scaffold11964	A	45	C	C	C	N	A	N	N	N	C	C	N	C	N	C	C	C	C	C	C	C	C	C	N	N	C	N	C	C	N	C	N	C	C	N	C	C	C	N	C	C	C	C	N	C	N	C	C
scaffold11964	C	53	C	T	T	N	T	N	N	N	T	T	N	T	N	T	T	T	T	T	T	T	T	T	N	N	T	N	T	T	N	T	N	T	C	N	T	Y	T	N	T	T	T	T	N	T	N	T	T
scaffold11964	A	75	A	G	G	N	G	N	N	N	G	N	N	G	N	G	G	G	G	G	G	G	G	G	N	N	G	N	G	G	N	G	N	G	A	N	G	R	G	N	G	G	G	N	N	G	N	G	G
scaffold11966	A	91	N	G	G	G	G	G	R	R	N	G	G	G	N	A	G	G	A	A	G	A	A	A	A	N	A	N	A	A	N	G	N	N	G	G	G	G	N	G	N	G	G	G	G	G	G	G	N
scaffold11967	G	40	S	N	N	N	N	C	N	S	C	S	N	N	N	C	C	G	S	S	S	S	G	G	G	S	S	G	S	N	S	C	N	N	S	N	S	S	S	N	N	N	S	G	C	N	G	N	G
scaffold11999	A	39	N	N	R	G	G	N	A	G	G	R	N	N	G	G	N	N	G	N	A	N	R	G	G	N	R	G	N	N	G	N	G	N	G	R	N	G	G	N	N	G	R	G	N	G	R	N	N
scaffold11999	A	45	N	N	M	M	M	N	C	M	M	C	N	N	C	C	N	N	M	N	C	N	C	C	C	N	C	A	N	N	M	N	C	N	C	C	N	A	M	N	N	C	C	M	N	C	C	N	N
scaffold11999	G	56	N	N	A	A	R	N	A	A	A	R	N	N	A	R	N	N	R	N	A	N	A	G	A	N	A	A	N	N	A	N	G	N	G	R	N	A	A	N	N	A	R	A	N	R	R	N	N
scaffold11999	T	59	N	N	W	W	A	N	A	A	W	W	N	N	W	A	N	N	W	N	A	N	W	A	T	N	W	A	N	N	W	N	A	N	A	A	N	A	A	N	N	A	A	A	N	W	A	N	N
scaffold11999	T	83	N	N	K	G	G	N	T	G	G	K	N	N	G	G	N	N	G	N	G	N	K	G	G	N	K	G	N	N	G	N	G	N	G	K	N	G	G	N	N	G	K	G	N	G	K	N	N
scaffold12012	G	11	A	R	N	R	A	R	R	R	G	A	N	G	N	A	N	N	R	A	R	R	R	R	R	A	R	R	R	R	G	G	R	R	N	R	N	R	R	R	R	R	R	A	G	R	R	R	R
scaffold12012	G	42	A	R	N	R	A	R	R	R	G	A	N	G	N	A	N	N	R	A	R	R	R	R	R	A	R	R	R	R	G	G	R	R	N	R	N	R	R	R	R	R	R	A	G	R	R	R	R
scaffold12018	A	32	N	C	C	C	M	C	N	N	C	A	C	A	N	C	C	C	N	C	N	C	C	C	C	N	C	C	C	C	N	A	A	C	A	C	N	A	N	C	N	C	C	A	C	C	C	C	C
scaffold12018	C	46	N	G	G	G	S	G	N	N	G	C	G	C	N	G	G	G	N	G	N	G	G	G	G	N	G	G	G	G	N	C	C	G	C	G	N	C	N	G	N	G	G	C	G	G	G	G	G
scaffold12018	A	53	N	T	T	T	W	T	N	N	T	A	T	A	N	T	T	T	N	T	N	T	T	T	T	N	T	T	T	T	N	A	A	T	A	T	N	T	N	T	N	T	T	T	T	T	T	T	T
scaffold12037	T	83	T	T	C	N	T	C	N	C	N	T	T	C	T	T	N	T	C	N	N	C	T	T	N	T	C	T	Y	T	C	N	N	C	C	C	N	T	C	Y	N	C	C	C	N	C	Y	N	Y
scaffold12079	T	56	C	T	N	T	N	C	N	N	C	C	T	C	N	T	N	C	C	N	N	C	N	N	C	C	N	N	C	C	T	C	N	N	N	N	C	N	N	N	C	C	T	N	N	C	N	C	T
scaffold12080	T	45	N	C	T	Y	N	T	N	C	N	N	C	T	N	T	N	C	Y	C	N	N	C	C	C	C	C	N	C	C	N	C	N	N	Y	T	N	T	C	N	C	N	C	C	Y	C	Y	C	N
scaffold12081	A	84	T	T	N	N	T	T	N	T	A	T	T	T	N	N	T	N	T	N	W	T	N	T	N	T	T	T	N	T	T	T	A	T	A	N	T	N	N	N	A	N	T	T	A	T	A	N	N
scaffold12101	C	33	M	N	N	N	A	A	N	N	N	N	N	N	A	A	A	N	C	N	A	N	C	A	N	N	A	A	N	A	A	A	N	A	A	N	A	A	A	N	A	N	C	A	A	C	N	N	A
scaffold12201	A	26	W	W	W	W	W	T	N	W	W	W	T	W	W	W	W	W	W	W	A	W	W	W	W	W	W	W	W	N	W	W	W	T	W	A	A	W	T	W	T	T	T	W	T	W	N	W	T
scaffold12201	T	57	Y	Y	C	Y	Y	Y	N	C	Y	Y	Y	Y	Y	Y	C	C	Y	Y	C	C	C	C	C	C	C	C	C	N	C	C	C	C	Y	C	C	Y	Y	C	Y	Y	Y	C	Y	Y	N	Y	Y
scaffold12201	G	68	A	A	A	A	A	A	N	A	A	A	A	A	A	A	A	A	A	A	A	R	R	R	R	R	R	R	R	N	A	R	A	G	A	A	A	A	A	A	A	A	A	R	A	A	N	A	A
scaffold12276	T	14	C	T	Y	C	T	C	N	Y	C	C	C	N	N	T	T	T	C	N	C	C	C	N	T	Y	T	C	C	N	C	T	N	N	T	C	T	T	C	Y	N	N	T	T	N	T	N	C	T
scaffold12276	C	41	T	C	Y	T	C	T	N	Y	T	T	T	N	N	C	C	C	T	N	T	T	T	N	C	Y	C	T	T	N	T	C	N	N	C	T	C	C	T	Y	N	N	C	C	N	C	N	T	C
scaffold12285	G	91	A	A	A	N	G	A	A	G	A	A	N	N	N	R	G	G	A	A	G	A	A	A	N	A	A	A	N	N	A	A	N	N	A	N	G	A	A	G	A	G	N	G	G	N	A	R	R
scaffold12309	C	66	T	T	C	N	N	T	T	T	T	N	T	N	T	T	T	T	N	N	Y	N	C	C	C	C	C	N	C	C	T	N	T	T	T	T	N	N	C	T	Y	T	T	N	N	N	T	T	C
scaffold12309	T	84	C	C	T	N	N	C	C	C	C	N	C	N	C	C	C	C	N	N	Y	N	T	T	T	T	T	N	T	T	C	N	C	C	C	C	N	N	T	C	Y	C	C	N	N	N	C	C	T
scaffold12363	A	48	G	G	N	R	N	G	A	A	N	G	G	G	N	N	N	G	G	N	N	G	G	G	N	G	N	G	G	G	N	A	N	A	N	N	G	N	A	A	N	G	R	N	N	N	G	A	G
scaffold12363	T	88	A	A	N	W	N	A	A	A	N	A	A	A	N	N	N	A	A	N	N	A	A	A	N	A	N	A	A	A	N	A	N	A	N	N	A	N	T	A	N	A	W	N	N	N	A	T	A
scaffold12377	T	42	C	T	T	C	C	C	T	C	T	C	C	C	Y	C	C	C	T	C	N	C	N	C	C	T	T	C	C	C	C	C	C	N	C	C	C	C	C	C	C	T	C	C	C	C	C	C	C
scaffold12385	T	36	G	N	N	N	N	G	N	G	N	G	N	G	N	G	N	N	N	N	G	N	G	G	G	G	G	G	N	G	G	G	G	G	G	G	G	G	G	N	G	G	G	G	T	G	T	N	N
scaffold12388	A	79	N	G	N	G	G	G	N	G	N	N	G	R	N	N	N	A	N	G	A	G	N	N	G	G	G	G	N	G	N	G	R	A	A	G	G	A	N	G	A	G	G	N	G	G	G	G	G
scaffold12388	A	91	N	T	N	T	T	T	N	T	N	N	T	W	N	N	N	A	N	T	A	T	T	N	T	T	T	T	N	T	N	T	W	A	A	T	T	A	N	T	A	T	T	N	T	T	T	T	T
scaffold12502	A	13	N	N	R	N	N	G	G	R	N	G	N	G	R	R	R	N	R	A	N	G	A	R	R	N	N	A	G	A	G	R	R	R	N	G	G	A	R	A	R	G	R	R	G	N	R	R	R
scaffold12502	A	21	N	N	R	N	N	G	G	G	N	R	N	G	R	R	R	N	R	A	N	A	R	R	R	N	N	A	G	R	G	R	R	R	N	G	G	A	R	A	R	R	R	A	G	N	A	R	R
scaffold12502	G	24	N	N	A	N	N	A	A	A	N	A	N	A	R	A	A	N	A	A	N	A	A	A	A	N	N	A	A	A	R	A	A	A	N	A	A	A	A	A	A	R	A	A	A	N	A	A	A
scaffold12502	C	88	N	N	T	N	N	T	T	T	N	T	N	T	Y	T	T	N	T	T	N	T	T	T	T	N	N	T	T	T	Y	T	T	T	N	T	T	T	T	T	T	Y	T	T	T	N	T	T	T
scaffold12505	C	26	G	N	N	N	N	G	G	G	N	G	N	N	G	C	C	C	N	N	N	S	N	N	N	N	C	G	N	N	G	N	G	G	N	G	G	G	N	N	G	N	G	N	G	C	G	G	G
scaffold12519	T	20	C	Y	C	N	C	Y	C	C	C	C	C	N	C	N	N	C	Y	T	N	T	Y	N	C	N	N	N	Y	Y	Y	C	C	C	C	C	Y	C	C	C	N	N	C	Y	C	Y	C	Y	N
scaffold12519	A	25	R	G	R	N	G	R	G	R	G	G	G	N	G	N	N	G	G	G	N	G	R	N	R	N	G	N	G	G	G	G	G	G	G	G	G	R	G	R	N	N	G	R	G	G	G	G	N
scaffold12519	T	33	Y	Y	C	N	Y	Y	C	Y	C	C	Y	N	C	N	N	C	Y	T	N	T	Y	N	C	N	C	N	Y	Y	Y	Y	Y	Y	Y	Y	Y	C	C	C	N	N	C	Y	C	Y	Y	Y	N
scaffold12519	C	45	Y	T	Y	N	T	Y	T	Y	T	T	T	N	T	N	N	T	T	T	N	T	Y	N	Y	N	C	N	T	T	T	T	T	T	T	T	T	Y	T	Y	N	N	T	Y	T	T	T	T	N
scaffold12519	T	50	K	K	K	N	G	G	T	K	K	G	G	N	K	N	N	G	K	G	N	G	K	N	G	N	G	N	G	K	G	K	K	K	G	K	K	K	G	K	N	N	G	G	K	G	G	K	N
scaffold12519	T	51	Y	Y	C	N	Y	C	C	Y	C	C	Y	N	Y	N	N	Y	Y	C	N	C	Y	N	Y	N	C	N	Y	C	Y	Y	C	C	Y	Y	C	Y	Y	C	N	N	T	C	C	Y	Y	C	N
scaffold12519	C	55	M	A	M	N	A	M	A	M	A	A	A	N	A	N	N	A	A	A	N	A	M	N	M	N	A	N	A	A	A	A	A	A	A	A	A	M	A	M	N	N	A	M	A	A	A	A	N
scaffold12519	T	58	A	A	A	N	A	A	A	A	A	A	A	N	A	N	N	W	A	A	N	A	A	N	A	N	A	N	A	A	A	A	A	A	A	A	A	A	A	A	N	N	A	A	A	A	A	A	N
scaffold12519	G	59	R	R	A	N	R	R	A	R	A	A	R	N	A	N	N	A	R	G	N	G	R	N	A	N	A	N	R	R	R	R	R	R	R	R	R	A	A	A	N	N	A	R	A	R	R	R	N
scaffold12519	C	88	T	T	T	N	T	T	T	T	T	Y	T	N	T	N	N	T	T	T	N	T	T	N	T	N	C	N	T	T	Y	T	Y	T	T	T	Y	T	T	T	N	N	T	T	T	T	Y	Y	N
scaffold12623	G	55	N	N	G	N	A	A	G	A	A	N	A	A	G	A	A	G	N	A	N	A	A	A	A	A	N	A	A	A	A	N	A	A	A	A	A	A	A	A	A	A	A	A	R	N	A	A	A
[truncated: 145 more columns]
