# Supplementary material for: SNP discovery of Korean short day onion inbred lines using double digest restriction site-associated DNA sequencing
Source: PLoS One. 2018 Aug 7;13(8):e0201229. doi: 10.1371/journal.pone.0201229 (PMC6080773; doi:10.1371/journal.pone.0201229)
Supplement: S3 Table — (XLSX) [file pone.0201229.s003.xlsx]

## Sheet: Sheet1
S3 Table. Statistical summary of raw reads, filtered reads, and reference genome alignment of each Korean onion inbred individual from ddRAD-sequencing
Sample name	i7_Index	i5_Index	Total read number	HQ read number	Aligned read number	Alignment rate
B001	TAAGGCGA	CAGTAGAC	3498152	2649373	809501	0.3055
B002	CGTACTAG	CAGTAGAC	3523322	2012577	346614	0.1722
B003	AGGCAGAA	CAGTAGAC	2962042	3062533	1094165	0.3573
B004	TCCTGAGC	CAGTAGAC	3397620	2011657	374156	0.186
B005	GGACTCCT	CAGTAGAC	3541500	2380153	488251	0.2051
B006	TAGGCATG	CAGTAGAC	3729980	2650246	654387	0.2469
B008	CTCTCTAC	CAGTAGAC	3488172	2974488	1089530	0.3663
B009	CAGAGAGG	CAGTAGAC	1358748	2770264	967976	0.3494
B010	TAAGGCGA	TGAACCTT	2117978	1728495	338745	0.196
B011	CGTACTAG	TGAACCTT	2952942	2784407	855323	0.3072
B013	AGGCAGAA	TGAACCTT	2640726	2812728	1002563	0.3564
B015	TCCTGAGC	TGAACCTT	3217892	3224762	1098403	0.3406
B016	GGACTCCT	TGAACCTT	2787396	1054552	285430	0.2707
B017	TAGGCATG	TGAACCTT	3663138	3385586	1052479	0.3109
B018	CTCTCTAC	TGAACCTT	3129446	2519507	568663	0.2257
B019	CAGAGAGG	TGAACCTT	43270	2247089	723168	0.3218
B020	TAAGGCGA	TGCTAAGT	19202	2982010	1074645	0.3604
B021	CGTACTAG	TGCTAAGT	3321100	3503901	747486	0.2133
B022	AGGCAGAA	TGCTAAGT	3128460	2827464	1002647	0.3546
B023	TCCTGAGC	TGCTAAGT	3101966	3377202	976060	0.289
B024	GGACTCCT	TGCTAAGT	2855914	3417157	1277410	0.3738
B025	TAGGCATG	TGCTAAGT	2729028	3018190	1165376	0.3861
B026	CTCTCTAC	TGCTAAGT	3183882	2545866	813302	0.3195
B028	CAGAGAGG	TGCTAAGT	2426464	1782399	587369	0.3295
B031	TAAGGCGA	TGTTCTCT	3237262	3205759	1055318	0.3292
B034	CGTACTAG	TGTTCTCT	1737620	3102806	1083763	0.3493
B036	AGGCAGAA	TGTTCTCT	2411744	2556758	859699	0.3362
B038	TCCTGAGC	TGTTCTCT	3179006	3750328	1383398	0.3689
B039	GGACTCCT	TGTTCTCT	3380378	3282907	890222	0.2712
B040	TAGGCATG	TGTTCTCT	2963380	3890421	1394040	0.3583
B041	CTCTCTAC	TGTTCTCT	2898900	3351319	1243557	0.3711
B042	CAGAGAGG	TGTTCTCT	3375144	1910145	659811	0.3454
B043	TAAGGCGA	TAAGACAC	1927184	3667602	1262639	0.3443
B044	CGTACTAG	TAAGACAC	2641662	3150676	1279087	0.406
B045	AGGCAGAA	TAAGACAC	2455366	2951504	1076118	0.3646
B046	TCCTGAGC	TAAGACAC	1515876	3180729	954539	0.3001
B047	GGACTCCT	TAAGACAC	2488334	3151481	946852	0.3004
B049	TAGGCATG	TAAGACAC	1806068	3183693	1068855	0.3357
B053	CTCTCTAC	TAAGACAC	1924700	2586193	772489	0.2987
CNH001	CAGAGAGG	TAAGACAC	2826126	1484565	580328	0.3909
CNH003	TAAGGCGA	CTAATCGA	3268406	3269119	1266952	0.3876
CNH005	CGTACTAG	CTAATCGA	2249408	3358799	1279135	0.3808
CNH007	AGGCAGAA	CTAATCGA	121432	2802635	1001019	0.3572
CNH009	TCCTGAGC	CTAATCGA	2230130	3194763	1212565	0.3795
CNH010	GGACTCCT	CTAATCGA	3219302	3364699	1229066	0.3653
CNH013	TAGGCATG	CTAATCGA	2626422	3532692	1252495	0.3545
CNH017	CTCTCTAC	CTAATCGA	2519378	3285551	1251807	0.381
CNH022	CAGAGAGG	CTAATCGA	2804780	1211448	470070	0.388
CNJ001	TAAGGCGA	CTAGAACA	2365184	1915497	708699	0.37
CNJ003	CGTACTAG	CTAGAACA	2730242	2747875	904814	0.3293
CNJ005	AGGCAGAA	CTAGAACA	303744	2475660	806831	0.3259
CNJ006	TCCTGAGC	CTAGAACA	3315864	3022458	1044437	0.3456
CNJ008W	TAGGCATG	CTAGAACA	3443398	2600064	861263	0.3312
CNJ008Y	GGACTCCT	CTAGAACA	2372826	3452781	1274951	0.3693
CNJ009	CTCTCTAC	CTAGAACA	2635342	2892818	1100298	0.3804
CNJ011	CAGAGAGG	CTAGAACA	2946332	18334	9447	0.5153
CNJ012	TCACGTCG	GTAAGGAG	3039148	18817	5909	0.314
CNJ014	TGTGTGTA	GTAAGGAG	2398420	3183944	1059324	0.3327
CNJ015	ATCACGAC	GTAAGGAG	1362092	2984502	872058	0.2922
CNJ017	ACAGTGGT	GTAAGGAG	2921392	2984779	932312	0.3124
CNJ020	CAGATCCA	GTAAGGAG	2699010	2728373	737845	0.2704
CNJ023	ACAAACGG	GTAAGGAG	3163478	2594129	887056	0.3419
CNJ024	ACCCAGCA	GTAAGGAG	2680540	3041623	938621	0.3086
CNJ025	AACCCCTC	GTAAGGAG	3496606	2317924	855879	0.3692
CNJ027	TCACGTCG	ACTGCATA	2791376	3103414	933510	0.3008
CNJ028	TGTGTGTA	ACTGCATA	2014082	1659055	535490	0.3228
CNJ030	ATCACGAC	ACTGCATA	1741570	2298466	740625	0.3222
CNJ034	ACAGTGGT	ACTGCATA	3368306	3068922	1067010	0.3477
CNJ037	CAGATCCA	ACTGCATA	2849880	3248628	1132401	0.3486
CNJ038	ACAAACGG	ACTGCATA	3101744	2831843	921221	0.3253
CNJ039	ACCCAGCA	ACTGCATA	2986142	2754604	898501	0.3262
CNJ040	AACCCCTC	ACTGCATA	1578934	3179446	898211	0.2825
CNJ042	TCACGTCG	AAGGAGTA	3260470	1852837	568103	0.3066
CNJ043	TGTGTGTA	AAGGAGTA	2912364	2534380	671435	0.2649
CNJ044	ATCACGAC	AAGGAGTA	3227864	2358425	698467	0.2962
NH001	CCCAACCT	TAAGTTCC	2850706	1394496	549327	0.3939
NH002	CACCACAC	TAAGTTCC	2151294	2356868	853810	0.3623
NH003	GAAACCCA	TAAGTTCC	3230912	1698617	607270	0.3575
NH004	TGTGACCA	TAAGTTCC	2171708	1799778	649059	0.3606
NH006	CCCAACCT	TAGACCTA	2537684	2654139	1258189	0.474
NH008	CACCACAC	TAGACCTA	2805010	3066085	1127018	0.3676
NH010	GAAACCCA	TAGACCTA	3165338	2094763	865558	0.4132
NH013	TGTGACCA	TAGACCTA	3006830	95387	40197	0.4214
NH014	TAAGGCGA	CGTCTAGT	1876384	2046546	615884	0.3009
NH015	CGTACTAG	CGTCTAGT	2951746	3055893	1112747	0.3641
NH017	AGGCAGAA	CGTCTAGT	2981504	2487244	693783	0.2789
NH019	TCCTGAGC	CGTCTAGT	3411296	2372603	842381	0.355
NH020	GGACTCCT	CGTCTAGT	1121652	2609646	915815	0.3509
NH021	TAGGCATG	CGTCTAGT	3576686	2213415	458390	0.2071
NH022	CTCTCTAC	CGTCTAGT	2690420	2527741	933639	0.3694
NH023	CAGAGAGG	CGTCTAGT	2430750	229610	97777	0.4258
NH024	TAAGGCGA	TAGAGACG	3193780	3080280	1094848	0.3554
NH025	CGTACTAG	TAGAGACG	3718056	2261465	724829	0.3205
NH027	AGGCAGAA	TAGAGACG	2990858	3289398	1474200	0.4482
NH028	TCCTGAGC	TAGAGACG	3594688	2479647	850277	0.3429
NH029	GGACTCCT	TAGAGACG	3646770	2799554	906239	0.3237
NH031	TAGGCATG	TAGAGACG	3214502	2892018	930661	0.3218
NH032	CTCTCTAC	TAGAGACG	2713652	2279587	757503	0.3323
NH034	CAGAGAGG	TAGAGACG	1948012	1209669	415337	0.3433
NH036	TAAGGCGA	TCGTCGCT	3459134	2727829	967859	0.3548
NH037	CGTACTAG	TCGTCGCT	3301224	2547115	922695	0.3623
NH038	AGGCAGAA	TCGTCGCT	2739654	2985778	1169841	0.3918
NH039	TCCTGAGC	TCGTCGCT	3960512	2526490	782114	0.3096
NH040	GGACTCCT	TCGTCGCT	3504926	3355777	1298904	0.3871
NH042	TAGGCATG	TCGTCGCT	4114794	2662452	1006096	0.3779
NH043	CTCTCTAC	TCGTCGCT	3593444	1886196	591191	0.3134
NH044	CAGAGAGG	TCGTCGCT	2091752	1586536	595694	0.3755
NH046	TAAGGCGA	ACATACGC	3975464	3151546	1144302	0.3631
NH048	CGTACTAG	ACATACGC	3365442	2675801	707251	0.2643
NH049	AGGCAGAA	ACATACGC	3124054	2923835	957330	0.3274
NH051	TCCTGAGC	ACATACGC	3416752	2826514	812762	0.2875
NH052	GGACTCCT	ACATACGC	3345228	1507391	418626	0.2777
NH053	TAGGCATG	ACATACGC	3280726	3076150	942069	0.3062
NH054	CTCTCTAC	ACATACGC	2752290	2710348	818546	0.302
NH055	CAGAGAGG	ACATACGC	1675046	3023797	1203149	0.3979
NW001	ACAGTGGT	AAGGAGTA	3229442	3096240	1213578	0.392
NW002	CAGATCCA	AAGGAGTA	2457458	2346878	727056	0.3098
NW003	ACAAACGG	AAGGAGTA	3165500	3025186	951999	0.3147
NW004	ACCCAGCA	AAGGAGTA	2262068	2141985	747428	0.3489
NW005	AACCCCTC	AAGGAGTA	2867672	2755108	1035951	0.376
NW006	TCACGTCG	CTAAGCCT	3096946	2965760	953765	0.3216
NW007	TGTGTGTA	CTAAGCCT	3332312	3208181	1210156	0.3772
NW008	ATCACGAC	CTAAGCCT	1851378	1789276	569020	0.318
NW009	ACAGTGGT	CTAAGCCT	3396368	3285572	1181902	0.3597
NW010	CAGATCCA	CTAAGCCT	3331104	3193810	1088442	0.3408
NW011	ACAAACGG	CTAAGCCT	3452854	3290494	1125964	0.3422
NW012	ACCCAGCA	CTAAGCCT	2978418	2839273	909580	0.3204
NW013	AACCCCTC	CTAAGCCT	2687680	2560657	825552	0.3224
NW014	TCACGTCG	ACGCTCGA	3199946	3068538	1113454	0.3629
NW015	TGTGTGTA	ACGCTCGA	2523562	2436865	809040	0.332
NW016	ATCACGAC	ACGCTCGA	1861106	1792264	610910	0.3409
NW017	ACAGTGGT	ACGCTCGA	2783192	2678456	881791	0.3292
NW018	CAGATCCA	ACGCTCGA	2926214	2812431	1011435	0.3596
NW019	ACAAACGG	ACGCTCGA	3308208	3172300	1093774	0.3448
NW020	ACCCAGCA	ACGCTCGA	2624020	2510286	816393	0.3252
NW037	AACCCCTC	ACGCTCGA	3182124	3043620	982549	0.3228
NW038	TCACGTCG	AGACGCAC	2994766	2878294	943482	0.3278
NW039	TGTGTGTA	AGACGCAC	3059754	2918647	867766	0.2973
NW040	ATCACGAC	AGACGCAC	2752858	2653302	795808	0.2999
NW041	ACAGTGGT	AGACGCAC	2860174	2759083	799806	0.2899
NW042	CAGATCCA	AGACGCAC	3227448	3088989	881228	0.2853
NW043	ACAAACGG	AGACGCAC	2864578	2748163	821367	0.2989
NW044	ACCCAGCA	AGACGCAC	3352260	3206668	1176287	0.3668
NW045	AACCCCTC	AGACGCAC	3536794	3365213	1333370	0.3962
NW046	TCACGTCG	AGCACTGT	2919882	2764602	1063821	0.3848
NW047	TGTGTGTA	AGCACTGT	3102170	2970913	1074342	0.3616
NW048	ATCACGAC	AGCACTGT	1684878	1636450	584000	0.3569
NW049	ACAGTGGT	AGCACTGT	3329252	3213273	1170813	0.3644
NW050	CAGATCCA	AGCACTGT	3809036	3664805	1467465	0.4004
NW051	ACAAACGG	AGCACTGT	2441826	2333149	751086	0.3219
NW052	ACCCAGCA	AGCACTGT	2497400	2395888	849230	0.3545
NW101	AACCCCTC	AGCACTGT	2843146	2711029	896633	0.3307
NW102	TCACGTCG	ATCAGACA	1480970	1432592	438663	0.3062
NW103	TGTGTGTA	ATCAGACA	2959072	2835898	896995	0.3163
NW111	ATCACGAC	ATCAGACA	2955564	2869609	824534	0.2873
NW112	ACAGTGGT	ATCAGACA	3234158	3118081	944155	0.3028
NW113	CAGATCCA	ATCAGACA	2625246	2511845	725684	0.2889
NW114	ACAAACGG	ATCAGACA	3309830	3168390	966939	0.3052
NW115	ACCCAGCA	ATCAGACA	3075492	2944921	926758	0.3147
NW116	AACCCCTC	ATCAGACA	3479722	3315058	1094467	0.3302
NW117	TCACGTCG	CAGTAGAC	2898944	2770439	882299	0.3185
NW118	TGTGTGTA	CAGTAGAC	2655094	2543611	727007	0.2858
NW119	ATCACGAC	CAGTAGAC	3443836	3299919	1040313	0.3153
NW120	ACAGTGGT	CAGTAGAC	3323254	3204964	951984	0.297
NW121	CAGATCCA	CAGTAGAC	2965498	2832670	886722	0.313
NW122	ACAAACGG	CAGTAGAC	2905972	2765200	825083	0.2984
NW123	ACCCAGCA	CAGTAGAC	2805866	2673010	808432	0.3024
NW124	AACCCCTC	CAGTAGAC	2596608	2451076	668231	0.2726
NW125	TCACGTCG	CGTCTAGT	2810168	2671194	759366	0.2843
NW126	TGTGTGTA	CGTCTAGT	2860486	2724868	721156	0.2647
NW129	ATCACGAC	CGTCTAGT	2519940	2414312	640558	0.2653
NW130	ACAGTGGT	CGTCTAGT	2654794	2558730	667219	0.2608
NW131	CAGATCCA	CGTCTAGT	2499334	2377117	625976	0.2633
NW132	ACAAACGG	CGTCTAGT	2323046	2211078	545966	0.2469
NW133	ACCCAGCA	CGTCTAGT	2760154	2641866	956655	0.3621
NW134	AACCCCTC	CGTCTAGT	2342074	2239878	748170	0.334
NW135	TCACGTCG	TAGAGACG	2685756	2563313	870090	0.3394
NW136	TGTGTGTA	TAGAGACG	3625772	3460241	1256070	0.363
NW137	ATCACGAC	TAGAGACG	3439466	3307205	1057954	0.3199
NW138	ACAGTGGT	TAGAGACG	2551200	2462709	812450	0.3299
NW144	CAGATCCA	TAGAGACG	3294868	3152588	1243085	0.3943
NW145	ACAAACGG	TAGAGACG	3395650	3238015	1208596	0.3733
NW146	ACCCAGCA	TAGAGACG	2635016	2516634	908352	0.3609
NW147	AACCCCTC	TAGAGACG	2811666	2647777	863021	0.3259
NW148	TCACGTCG	TCGTCGCT	3421472	3193616	978474	0.3064
NW149	TGTGTGTA	TCGTCGCT	3668480	3441784	1235410	0.3589
NW150	ATCACGAC	TCGTCGCT	3494694	3301443	1226289	0.3714
NW151	ACAGTGGT	TCGTCGCT	2684738	2583413	880441	0.3408
NW152	CAGATCCA	TCGTCGCT	2831494	2688525	894085	0.3326
NW153	ACAAACGG	TCGTCGCT	2700730	2544397	853463	0.3354
NW154	ACCCAGCA	TCGTCGCT	2340988	2164118	829694	0.3834
NW155	AACCCCTC	TCGTCGCT	99422	79763	31785	0.3985
			538973706	510430315	169804192	63.9182
		average	2.80715e+06
