# Supplementary material for: SNP discovery of Korean short day onion inbred lines using double digest restriction site-associated DNA sequencing
Source: PLoS One. 2018 Aug 7;13(8):e0201229. doi: 10.1371/journal.pone.0201229 (PMC6080773; doi:10.1371/journal.pone.0201229)
Supplement: S5 Table — (XLSX) [file pone.0201229.s005.xlsx]

## Sheet: Sheet1
S4 Table. BLAST results of SNP-associated sequences from Korean onion accessions compared with the non-redundant (nr) protein database.
Sequence name	Sequence length	Hit Acc	Hit desc.	Species	E-Value	Similarity	Bit-Score	Alignment length	Positives
scaffold00001	556	XP_011648465.1	PREDICTED: uncharacterized protein LOC105434474	Cucumis sativus	1.31818e-34	87.5	110.923	80	70
scaffold00002	483	AHC94628.1	hypothetical chloroplast RF21 (chloroplast)	Allium cepa	5.47871e-53	100	194.126	92	92
scaffold00006	402	YP_009057194.1	hypothetical chloroplast RF21 (chloroplast)	Allium cepa	2.51436e-83	100	279.641	131	131
scaffold00008	386	XP_002455675.1	hypothetical protein SORBIDRAFT_03g020131 partial	Sorghum bicolor	2.83457e-62	97.0874	201.06	103	100
scaffold00011	377	GAV84088.1	zf-CCHC domain-containing protein	Cephalotus follicularis	4.13627e-06	60.5263	53.1434	76	46
scaffold00012	372	YP_009057204.1	NADH-plastoquinone oxidoreductase subunit I (chloroplast)	Allium cepa	4.54235e-71	97.2477	223.402	109	106
scaffold00016	351	XP_020421394.1	uncharacterized protein LOC109949703	Prunus persica	2.80737e-25	70.3125	87.4261	64	45
scaffold00019	345	EES47786.1	conserved hypothetical protein	Clostridium botulinum E1 str. 'BoNT E Beluga'	5.95589e-40	79.5918	141.354	98	78
scaffold00022	345	ALM55542.1	ycf2 partial (chloroplast)	Chamaelirium luteum	8.05874e-66	95.4955	210.305	111	106
scaffold00027	329	ERN02875.1	hypothetical protein AMTR_s00334p00015220	Amborella trichopoda	1.28259e-35	92.8571	128.642	70	65
scaffold00028	323	APA17106.1	ribulose-15-bisphosphate carboxylase/oxygenase large subunit partial (chloroplast)	Colchicum baytopiorum	1.62831e-68	99.0196	214.927	102	101
scaffold00031	323	GAV79563.1	UBN2 domain-containing protein partial	Cephalotus follicularis	1.10657e-32	77.451	123.25	102	79
scaffold00033	318	XP_020415618.1	uncharacterized protein LOC109948102	Prunus persica	1.29518e-23	78.1609	104.76	87	68
scaffold00037	310	CAN79752.1	hypothetical protein VITISV_041136	Vitis vinifera	1.25623e-41	88.0435	152.525	92	81
scaffold00038	305	KYP77909.1	Pol polyprotein	Cajanus cajan	6.56355e-09	67.3469	61.6178	49	33
scaffold00040	294	KMS65010.1	hypothetical protein BVRB_040370 partial	Beta vulgaris subsp. vulgaris	2.08345e-45	100	157.147	90	90
scaffold00045	284	WP_042655317.1	hypothetical protein partial	Lactobacillus rossiae	4.57465e-32	81.5217	128.257	92	75
scaffold00047	288	ERN12849.1	hypothetical protein AMTR_s00172p00040120	Amborella trichopoda	7.66691e-07	80.5556	56.225	36	29
scaffold00048	281	EOY16731.1	Uncharacterized protein TCM_035611	Theobroma cacao	3.81453e-34	84.1463	127.102	82	69
scaffold00052	275	AGL72520.1	NADH dehydrogenase subunit F partial (chloroplast)	Allium microdictyon	1.09615e-51	94.5055	177.563	91	86
scaffold00059	267	XP_017245318.1	PREDICTED: uncharacterized protein LOC108216970	Daucus carota subsp. sativus	1.79558e-07	61.7978	58.5362	89	55
scaffold00077	255	AEX96116.1	cytochrome c heme attachment protein (chloroplast)	Allium fistulosum	7.26833e-53	100	179.489	84	84
scaffold00080	258	JAV45523.1	DNA/RNA polymerases superfamily protein partial	Citrus limon	3.49171e-27	80	109.768	85	68
scaffold00083	251	XP_016647090.1	PREDICTED: uncharacterized protein LOC107880326	Prunus mume	3.82714e-30	83.9506	121.324	81	68
scaffold00087	250	XP_020989583.1	uncharacterized protein LOC110276803 partial	Arachis duranensis	1.0362e-34	85.5422	131.339	83	71
scaffold00098	242	XP_017233325.1	PREDICTED: uncharacterized protein LOC108207386	Daucus carota subsp. sativus	6.92895e-23	79.4118	102.064	68	54
scaffold00115	233	YP_009057174.1	ribosomal protein L20 (chloroplast)	Allium cepa	6.08784e-31	100	116.701	57	57
scaffold00116	233	CDP55623.1	NAD(P)H-quinone oxidoreductase chain I	Staphylococcus aureus subsp. aureus	3.81155e-33	91.4286	124.405	70	64
scaffold00138	221	XP_015940584.1	uncharacterized protein LOC107466120	Arachis duranensis	1.95596e-11	59.6774	66.6254	62	37
scaffold00141	221	XP_017256104.1	PREDICTED: uncharacterized protein LOC108225687	Daucus carota subsp. sativus	4.20743e-08	57.1429	59.6918	70	40
scaffold00150	221	XP_010911531.1	PREDICTED: uncharacterized protein LOC105037583 partial	Elaeis guineensis	6.44027e-13	67.1875	70.4774	64	43
scaffold00157	217	XP_012853648.1	PREDICTED: uncharacterized protein LOC105973174	Erythranthe guttata	4.81639e-17	78.1818	86.2705	55	43
scaffold00169	213	XP_018823931.1	PREDICTED: uncharacterized protein K02A2.6-like	Juglans regia	2.23913e-16	80	80.8777	55	44
scaffold00170	212	KEP46525.1	hypothetical protein V565_194550 partial	Rhizoctonia solani 123E	7.72571e-11	75.5556	63.5438	45	34
scaffold00175	210	XP_017696546.1	PREDICTED: uncharacterized protein Mb2253c-like	Phoenix dactylifera	5.09413e-17	74.2424	81.2629	66	49
scaffold00178	210	XP_020412892.1	uncharacterized protein LOC109947359	Prunus persica	7.25085e-23	79.1045	101.679	67	53
scaffold00236	193	XP_011465864.1	PREDICTED: uncharacterized protein LOC105351939	Fragaria vesca subsp. vesca	6.36033e-11	74.1379	67.0106	58	43
scaffold00255	193	GAV76011.1	hypothetical protein CFOL_v3_19486 partial	Cephalotus follicularis	3.85829e-08	65.0794	56.9954	63	41
scaffold00277	189	AFS35523.1	ribosomal protein S12 partial (plastid)	Fragaria moschata	1.62428e-10	100	61.2326	29	29
scaffold00310	183	XP_010678234.1	PREDICTED: uncharacterized protein LOC104893797	Beta vulgaris subsp. vulgaris	2.94414e-20	83.0508	93.2041	59	49
scaffold00317	182	OEL20846.1	hypothetical protein BAE44_0018135	Dichanthelium oligosanthes	7.45492e-12	89.7436	69.3218	39	35
scaffold00364	176	AHC94625.1	ribosomal protein S3 (chloroplast)	Allium cepa	2.45125e-31	100	119.783	58	58
scaffold00427	172	OTF91961.1	putative ribonuclease H-like domain-containing protein	Helianthus annuus	3.8075e-22	92.5926	96.6709	54	50
scaffold00447	170	AEN81842.1	AT3G12380-like protein partial	Neslia paniculata	5.25842e-09	96.2963	59.3066	27	26
scaffold00468	170	GAU39819.1	hypothetical protein TSUD_154760	Trifolium subterraneum	8.49206e-07	76.3636	55.8398	55	42
scaffold00480	168	AFU95620.1	RpoB partial (chloroplast)	Trigonia sp. CCD-2012	5.49644e-22	97.7778	98.9821	45	44
scaffold00501	167	YP_009057208.1	hypothetical chloroplast RF19 (chloroplast)	Allium cepa	7.5722e-24	100	105.145	47	47
scaffold00603	165	KZM87441.1	hypothetical protein DCAR_024575	Daucus carota subsp. sativus	1.08542e-20	97.9592	91.6633	49	48
scaffold00710	159	XP_017256104.1	PREDICTED: uncharacterized protein LOC108225687	Daucus carota subsp. sativus	4.46452e-10	86.1111	54.299	36	31
scaffold00745	159	XP_020257167.1	uncharacterized protein LOC109833769	Asparagus officinalis	2.0097e-07	67.3469	57.3806	49	33
scaffold00887	156	XP_017696405.1	PREDICTED: uncharacterized protein LOC103698532	Phoenix dactylifera	2.66042e-08	68.0851	58.9214	47	32
scaffold01044	150	AKF00413.1	ribosomal protein S2 partial (chloroplast)	Reinhardtia gracilis	1.57693e-21	95.9184	92.4337	49	47
scaffold01066	149	ACZ72942.1	F1 ATPase beta subunit partial	Corchorus capsularis	7.27003e-26	100	102.449	49	49
scaffold01068	149	YP_009057199.1	cytochrome c heme attachment protein (chloroplast)	Allium cepa	1.99928e-12	100	69.707	34	34
scaffold01200	146	XP_006435528.1	hypothetical protein CICLE_v10010881mg	Citrus clementina	4.49597e-08	82.3529	55.8398	34	28
scaffold01285	144	XP_020243667.1	LOW QUALITY PROTEIN: uncharacterized protein LOC109821921	Asparagus officinalis	3.89745e-09	85	59.6918	40	34
scaffold01425	141	ONK69305.1	uncharacterized protein A4U43_C05F21460	Asparagus officinalis	4.85292e-08	89.6552	58.151	29	26
scaffold01457	140	BAT84665.1	hypothetical protein VIGAN_04209600	Vigna angularis var. angularis	1.2555e-09	85.2941	62.3882	34	29
scaffold01554	138	XP_019254772.1	PREDICTED: tubulin beta-2 chain-like	Nicotiana attenuata	3.62115e-22	100	97.4413	42	42
scaffold01760	135	ABD63157.1	Retrotransposon gag protein	Asparagus officinalis	8.85267e-08	75.6757	56.6102	37	28
scaffold01771	134	XP_020262765.1	1-aminocyclopropane-1-carboxylate oxidase homolog 1-like	Asparagus officinalis	7.49754e-08	90.9091	57.3806	33	30
scaffold01794	134	XP_006659089.1	PREDICTED: probable UDP-arabinose 4-epimerase 3 isoform X1	Oryza brachyantha	1.41302e-11	100	68.1662	31	31
scaffold02158	133	JAT59111.1	Pentatricopeptide repeat-containing protein At5g66631	Anthurium amnicola	2.99025e-07	77.5	56.225	40	31
scaffold02460	132	ONK59647.1	uncharacterized protein A4U43_C08F8770	Asparagus officinalis	2.94836e-07	96	53.5286	25	24
scaffold02479	132	XP_020265238.1	RNA polymerase sigma factor sigC isoform X2	Asparagus officinalis	2.25541e-07	93.9394	56.225	33	31
scaffold03625	129	ONK74739.1	uncharacterized protein A4U43_C03F9660	Asparagus officinalis	1.22502e-07	76.7442	54.299	43	33
scaffold03636	130	GAU51441.1	hypothetical protein TSUD_413410	Trifolium subterraneum	4.46769e-08	89.2857	56.225	28	25
scaffold03807	129	XP_019056135.1	PREDICTED: uncharacterized protein LOC109115933	Nelumbo nucifera	1.06192e-06	85.2941	53.9138	34	29
scaffold04058	128	XP_008370308.1	PREDICTED: 23-bisphosphoglycerate-independent phosphoglycerate mutase-like	Malus domestica	8.49786e-15	91.8919	73.559	37	34
scaffold04067	128	XP_020269564.1	LOW QUALITY PROTEIN: ATP-dependent DNA helicase homolog RECG chloroplastic	Asparagus officinalis	1.04626e-10	96.9697	66.2402	33	32
scaffold04075	128	XP_020674300.1	adenylate isopentenyltransferase 3 chloroplastic-like	Dendrobium catenatum	5.25461e-17	92.8571	82.0333	42	39
scaffold04731	126	NP_180471.2	Ubiquitin fusion degradation UFD1 family protein	Arabidopsis thaliana	1.876e-09	82.9268	60.8474	41	34
scaffold05935	123	XP_020677407.1	mRNA cap guanine-N7 methyltransferase 1-like	Dendrobium catenatum	4.68168e-10	90.3226	61.6178	31	28
scaffold06338	122	AAA96246.1	nitrate reductase partial	Hordeum vulgare subsp. spontaneum	1.05027e-18	97.4359	82.8037	39	38
scaffold06756	121	XP_011628632.2	chromodomain-helicase-DNA-binding protein 3 isoform X1	Amborella trichopoda	5.40605e-10	82.0513	64.3142	39	32
scaffold06938	121	XP_010943398.1	PREDICTED: uncharacterized protein LOC105061131	Elaeis guineensis	1.2128e-10	82.0513	65.855	39	32
scaffold06984	120	XP_012469237.1	PREDICTED: serine acetyltransferase 4-like	Gossypium raimondii	1.93934e-08	86.1111	58.5362	36	31
scaffold07527	119	CBI28722.3	unnamed protein product partial	Vitis vinifera	3.2425e-09	79.4872	62.003	39	31
scaffold07825	118	KNA25556.1	hypothetical protein SOVF_005510	Spinacia oleracea	4.75209e-17	92.3077	83.1889	39	36
scaffold08256	119	XP_020269198.1	probable tRNA (guanine(26)-N(2))-dimethyltransferase 2 isoform X1	Asparagus officinalis	1.05166e-12	97.2973	71.633	37	36
scaffold08266	116	XP_010913387.1	PREDICTED: probable lipid-A-disaccharide synthase mitochondrial	Elaeis guineensis	1.22189e-12	94.7368	70.8626	38	36
scaffold08278	116	XP_020244353.1	beta-glucosidase 6	Asparagus officinalis	3.81224e-07	96.1538	55.4546	26	25
scaffold08567	115	XP_008387997.1	PREDICTED: cytokinin dehydrogenase 5-like	Malus domestica	3.68489e-10	86.1111	63.929	36	31
scaffold08946	114	OAY83837.1	Calcium-dependent protein kinase 5	Ananas comosus	4.72467e-14	94.5946	75.0998	37	35
scaffold09062	114	ODV97267.1	hypothetical protein PACTADRAFT_49006 partial	Pachysolen tannophilus NRRL Y-2460	1.89938e-07	96.1538	53.9138	26	25
scaffold09351	113	KDO50834.1	hypothetical protein CISIN_1g016681mg	Citrus sinensis	2.73988e-07	86.4865	55.4546	37	32
scaffold09980	111	XP_020256468.1	receptor-like serine/threonine-protein kinase SD1-8	Asparagus officinalis	3.79149e-08	88.8889	58.5362	36	32
scaffold10616	109	XP_013620113.1	PREDICTED: DEAD-box ATP-dependent RNA helicase 56-like	Brassica oleracea var. oleracea	6.56043e-10	91.4286	59.3066	35	32
scaffold10639	109	XP_013620113.1	PREDICTED: DEAD-box ATP-dependent RNA helicase 56-like	Brassica oleracea var. oleracea	3.61338e-09	91.4286	57.3806	35	32
scaffold11140	107	XP_010460377.1	PREDICTED: 3-ketoacyl-CoA synthase 5-like isoform X2	Camelina sativa	2.77843e-14	97.1429	73.559	35	34
scaffold11428	106	XP_009615987.2	PREDICTED: glutamyl-tRNA(Gln) amidotransferase subunit A chloroplastic/mitochondrial-like partial	Nicotiana tomentosiformis	3.50023e-09	87.8788	60.4622	33	29
scaffold12505	102	XP_020701000.1	exocyst complex component SEC8 isoform X2	Dendrobium catenatum	2.18938e-06	93.3333	53.5286	30	28
