# Supplementary material for: SNP discovery of Korean short day onion inbred lines using double digest restriction site-associated DNA sequencing
Source: PLoS One. 2018 Aug 7;13(8):e0201229. doi: 10.1371/journal.pone.0201229 (PMC6080773; doi:10.1371/journal.pone.0201229)
Supplement: S6 Table — (XLSX) [file pone.0201229.s006.xlsx]

## Sheet: Sheet2
S5 Table. Gene Ontology (GO) annotations of Korean onion accessions.
Sequence name	GO ids							GO Names
scaffold00002	GO:0009570	GO:0005524						C:chloroplast stroma; F:ATP binding
scaffold00006	GO:0005524	GO:0009507						F:ATP binding; C:chloroplast
scaffold00008	GO:0009521	GO:0016168	GO:0009767					C:photosystem; F:chlorophyll binding; P:photosynthetic electron transport chain
scaffold00011	GO:0003676	GO:0008270						F:nucleic acid binding; F:zinc ion binding
scaffold00012	GO:0048038	GO:0005506	GO:0008137	GO:0019684	GO:0055114	GO:0051539	GO:0009535	F:quinone binding; F:iron ion binding; F:NADH dehydrogenase (ubiquinone) activity; P:photosynthesis, light reaction; P:oxidation-reduction process; F:4 iron, 4 sulfur cluster binding; C:chloroplast thylakoid membrane
scaffold00022	GO:0005524	GO:0009507						F:ATP binding; C:chloroplast
scaffold00028	GO:0000287							F:magnesium ion binding
scaffold00037	GO:0003676	GO:0005634	GO:0015074					F:nucleic acid binding; C:nucleus; P:DNA integration
scaffold00040	GO:0009772	GO:0045156						P:photosynthetic electron transport in photosystem II; F:electron transporter, transferring electrons within the cyclic electron transport pathway of photosynthesis activity
scaffold00047	GO:0009772	GO:0045156						P:photosynthetic electron transport in photosystem II; F:electron transporter, transferring electrons within the cyclic electron transport pathway of photosynthesis activity
scaffold00048	GO:0003676	GO:0008270						F:nucleic acid binding; F:zinc ion binding
scaffold00052	GO:0009507	GO:0048038	GO:0016021	GO:0008137	GO:0042773			C:chloroplast; F:quinone binding; C:integral component of membrane; F:NADH dehydrogenase (ubiquinone) activity; P:ATP synthesis coupled electron transport
scaffold00077	GO:0017004	GO:0020037						P:cytochrome complex assembly; F:heme binding
scaffold00087	GO:0003676	GO:0015074						F:nucleic acid binding; P:DNA integration
scaffold00115	GO:0009507	GO:0003735	GO:0005840	GO:0019843	GO:0000027	GO:0006412		C:chloroplast; F:structural constituent of ribosome; C:ribosome; F:rRNA binding; P:ribosomal large subunit assembly; P:translation
scaffold00116	GO:0048038	GO:0005506	GO:0008137	GO:0019684	GO:0055114	GO:0051539	GO:0009535	F:quinone binding; F:iron ion binding; F:NADH dehydrogenase (ubiquinone) activity; P:photosynthesis, light reaction; P:oxidation-reduction process; F:4 iron, 4 sulfur cluster binding; C:chloroplast thylakoid membrane
scaffold00277	GO:0005840	GO:0009536						C:ribosome; C:plastid
scaffold00364	GO:0009507	GO:0003735	GO:0015935	GO:0019843	GO:0006412			C:chloroplast; F:structural constituent of ribosome; C:small ribosomal subunit; F:rRNA binding; P:translation
scaffold00427	GO:0003676	GO:0015074						F:nucleic acid binding; P:DNA integration
scaffold00447	GO:0006281	GO:0006355	GO:0031011					P:DNA repair; P:regulation of transcription, DNA-templated; C:Ino80 complex
scaffold00480	GO:0003677	GO:0009507	GO:0003899	GO:0032549	GO:0006351			F:DNA binding; C:chloroplast; F:DNA-directed RNA polymerase activity; F:ribonucleoside binding; P:transcription, DNA-templated
scaffold00501	GO:0009507							C:chloroplast
scaffold00603	GO:0009507							C:chloroplast
scaffold00887	GO:0003676	GO:0008270	GO:0046872	GO:0015074				F:nucleic acid binding; F:zinc ion binding; F:metal ion binding; P:DNA integration
scaffold01044	GO:0003735	GO:0005840	GO:0006412					F:structural constituent of ribosome; C:ribosome; P:translation
scaffold01066	GO:0005524							F:ATP binding
scaffold01068	GO:0016021	GO:0017004	GO:0009535	GO:0020037				C:integral component of membrane; P:cytochrome complex assembly; C:chloroplast thylakoid membrane; F:heme binding
scaffold01554	GO:0003924							F:GTPase activity
scaffold01760	GO:0005488							F:binding
scaffold01794	GO:0050662	GO:0003978	GO:0006012					F:coenzyme binding; F:UDP-glucose 4-epimerase activity; P:galactose metabolic process
scaffold04058	GO:0003824	GO:0046872	GO:0008152					F:catalytic activity; F:metal ion binding; P:metabolic process
scaffold04075	GO:0008033							P:tRNA processing
scaffold04731	GO:0005634	GO:0009507	GO:0006511					C:nucleus; C:chloroplast; P:ubiquitin-dependent protein catabolic process
scaffold06338	GO:0046872	GO:0020037						F:metal ion binding; F:heme binding
scaffold06756	GO:0005634	GO:0003677	GO:0005524	GO:0008270				C:nucleus; F:DNA binding; F:ATP binding; F:zinc ion binding
scaffold06984	GO:0005737	GO:0009001	GO:0006535					C:cytoplasm; F:serine O-acetyltransferase activity; P:cysteine biosynthetic process from serine
scaffold07527	GO:0045735							F:nutrient reservoir activity
scaffold08946	GO:0005509							F:calcium ion binding
scaffold09062	GO:0005525	GO:0007264	GO:0005622					F:GTP binding; P:small GTPase mediated signal transduction; C:intracellular
scaffold09980	GO:0048544	GO:0016310	GO:0016301					P:recognition of pollen; P:phosphorylation; F:kinase activity
scaffold11140	GO:0016747	GO:0016020	GO:0006633					F:transferase activity, transferring acyl groups other than amino-acyl groups; C:membrane; P:fatty acid biosynthetic process
